# Supplementary material for: Elevated temperature fatally disrupts nuclear divisions in the early Drosophila embryo
Source: Nat Commun. 2026 May 21;17:4601. doi: 10.1038/s41467-026-72982-9 (PMC13197460; doi:10.1038/s41467-026-72982-9)
Supplement: Supplementary file 3 — Supplementary Dataset 1-3 [file 41467_2026_72982_MOESM3_ESM.zip]

Archive with 4 entries (4 files):
- Supplementary Data 1-2 clinal vs GO.xlsx
- __MACOSX/._Supplementary Data 1-2 clinal vs GO.xlsx
- Supplementary Data 3 figure panel genotypes.xlsx
- __MACOSX/._Supplementary Data 3 figure panel genotypes.xlsx
