# Supplementary material for: Elevated temperature fatally disrupts nuclear divisions in the early Drosophila embryo
Source: Nat Commun. 2026 May 21;17:4601. doi: 10.1038/s41467-026-72982-9 (PMC13197460; doi:10.1038/s41467-026-72982-9)
Supplement: Supplementary file 3 — Supplementary Dataset 1-3 [file 41467_2026_72982_MOESM3_ESM.zip › Supplementary Data 1-2 clinal vs GO.xlsx]

## Sheet: legend
Supplementary Data 1: This table contains genes that are identified as being clinal in different continents. Columns A to C contain lists of studies, and under the studies is a list of genes that are identified in these studies as being clinal. Columns A, B, and C respectively list studies that have data from the continents of Australia and/or Australasia (AUS) (Suppl. ref. 1-10), North and/or Ce…
Supplementary Data 2: Column A lists candidates from Supplementary Data 1 column F that have a score of 2 or higher, i.e., those that show significant selectable variation in natural populations. For these genes, we query FlyBase (http://flybase.org/batchdownload) for additional details like gene name (column B), gene symbol (column C), and the level of expression during the first 2 hours of embr…

## Sheet: Supplementary Data 1
genes clinal in Aus	genes clinal in USA	genes clinal in EU			Genes associated with spindle dynamics (n=320 genes)						Genes associated with GO term 'metabolic process' (n=6612 genes)
Oakeshott et al. 1984	Vigue and Johnson 1973	Oakeshott et al. 1984	1		GeneID	AUS	USA	EU	score		GeneID	AUS	USA	EU	score
FBgn0000055	FBgn0000055	FBgn0000055	1		FBgn0003371	1	1	1	3		FBgn0000055	1	1	1	3
FBgn0001128		FBgn0001128	1		FBgn0262029	1	1	1	3		FBgn0001128	1	1	1	3
FBgn0004057	Oakeshott et al. 1984	FBgn0004057	1		FBgn0263289	1	1	1	3		FBgn0003068	1	1	1	3
FBgn0004654	FBgn0000055	FBgn0004654	1		FBgn0000097	#N/A	1	1	2		FBgn0003371	1	1	1	3
FBgn0015574	FBgn0001128	FBgn0015574	1		FBgn0000273	#N/A	1	1	2		FBgn0004057	1	1	1	3
FBgn0011768	FBgn0004057	FBgn0011768	1		FBgn0000562	#N/A	1	1	2		FBgn0004654	1	1	1	3
	FBgn0004654		1		FBgn0001075	#N/A	1	1	2		FBgn0010328	1	1	1	3
McColl et al. 1999	FBgn0015574	Costa et al. 1992	1		FBgn0001085	#N/A	1	1	2		FBgn0011768	1	1	1	3
FBgn0001234	FBgn0011768	FBgn0003068	1		FBgn0003118	#N/A	1	1	2		FBgn0026576	1	1	1	3
			1		FBgn0003731	#N/A	1	1	2		FBgn0031681	1	1	1	3
Bettencourt et al. 2002	Berry and Kreitman 1993	Weeks et al. 2006	1		FBgn0004049	#N/A	1	1	2		FBgn0033698	1	1	1	3
FBgn0013276	FBgn0000055	FBgn0003068	1		FBgn0004882	#N/A	1	1	2		FBgn0283499	1	1	1	3
			1		FBgn0011207	#N/A	1	1	2		FBgn0000014	#N/A	1	1	2
Frydenberg et al. 2003	Duvernell and Eanes 2000	Kapun et al. 2020 (PC1)	1		FBgn0011225	#N/A	1	1	2		FBgn0000015	#N/A	1	1	2
FBgn0001224	FBgn0001187	FBgn0000008	1		FBgn0015589	#N/A	1	1	2		FBgn0000024	#N/A	1	1	2
FBgn0001225	FBgn0042711	FBgn0000014	1		FBgn0015609	#N/A	1	1	2		FBgn0000097	#N/A	1	1	2
	FBgn0042710	FBgn0000015	1		FBgn0019968	1	#N/A	1	2		FBgn0000114	#N/A	1	1	2
Umina et al. 2005		FBgn0000024	1		FBgn0020278	#N/A	1	1	2		FBgn0000273	#N/A	1	1	2
FBgn0000055	Schmidt et al. 2000	FBgn0000036	1		FBgn0026598	#N/A	1	1	2		FBgn0000303	#N/A	1	1	2
	FBgn0023000	FBgn0000038	1		FBgn0027492	#N/A	1	1	2		FBgn0000320	#N/A	1	1	2
Sawyer et al. 2006		FBgn0000053	1		FBgn0027655	#N/A	1	1	2		FBgn0000448	#N/A	1	1	2
FBgn0003068	Verrelli and Eanes 2001	FBgn0000075	1		FBgn0031374	#N/A	1	1	2		FBgn0000464	#N/A	1	1	2
	FBgn0003076	FBgn0000079	1		FBgn0033740	#N/A	1	1	2		FBgn0000527	#N/A	1	1	2
Weeks et al. 2006		FBgn0000097	1		FBgn0034072	#N/A	1	1	2		FBgn0000562	#N/A	1	1	2
FBgn0003068	Duvernell et al. 2003	FBgn0000114	1		FBgn0036544	#N/A	1	1	2		FBgn0000567	#N/A	1	1	2
	FBgn0023000	FBgn0000116	1		FBgn0039532	#N/A	1	1	2		FBgn0001075	#N/A	1	1	2
Rand et al. 2010		FBgn0000119	1		FBgn0040080	#N/A	1	1	2		FBgn0001098	#N/A	1	1	2
FBgn0003371	Sezgin et al. 2004	FBgn0000120	1		FBgn0041342	#N/A	1	1	2		FBgn0001125	#N/A	1	1	2
	FBgn0000055	FBgn0000147	1		FBgn0085408	#N/A	1	1	2		FBgn0001269	#N/A	1	1	2
Kolaczkowski et al. 2011	FBgn0001128	FBgn0000180	1		FBgn0259211	#N/A	1	1	2		FBgn0001319	#N/A	1	1	2
FBgn0038783	FBgn0001187	FBgn0000181	1		FBgn0259685	#N/A	1	1	2		FBgn0002633	#N/A	1	1	2
FBgn0003248	FBgn0042710	FBgn0000216	1		FBgn0260003	#N/A	1	1	2		FBgn0002643	#N/A	1	1	2
FBgn0003486	FBgn0001098	FBgn0000229	1		FBgn0262975	#N/A	1	1	2		FBgn0002783	#N/A	1	1	2
FBgn0003486	FBgn0003076	FBgn0000250	1		FBgn0263391	#N/A	1	1	2		FBgn0002922	#N/A	1	1	2
FBgn0003510	FBgn0003748	FBgn0000253	1		FBgn0000140	#N/A	1	#N/A	1		FBgn0003118	#N/A	1	1	2
FBgn0003861	FBgn0035978	FBgn0000256	1		FBgn0000147	#N/A	#N/A	1	1		FBgn0003358	#N/A	1	1	2
FBgn0004888		FBgn0000273	1		FBgn0000083	#N/A	1	#N/A	1		FBgn0003499	#N/A	1	1	2
FBgn0010222	Schmidt et al. 2008	FBgn0000320	1		FBgn0000140	#N/A	1	#N/A	1		FBgn0003507	#N/A	1	1	2
FBgn0010328	FBgn0263995	FBgn0000370	1		FBgn0000147	#N/A	#N/A	1	1		FBgn0003511	#N/A	1	1	2
FBgn0010441		FBgn0000414	1		FBgn0000382	#N/A	#N/A	1	1		FBgn0003513	#N/A	1	1	2
FBgn0011244	Rand et al. 2010	FBgn0000416	1		FBgn0000542	#N/A	#N/A	1	1		FBgn0003716	#N/A	1	1	2
FBgn0011285	FBgn0003371	FBgn0000448	1		FBgn0000658	#N/A	#N/A	1	1		FBgn0003731	#N/A	1	1	2
FBgn0011289		FBgn0000463	1		FBgn0001084	#N/A	#N/A	1	1		FBgn0003748	#N/A	1	1	2
FBgn0013433	Fabian et al. 2012	FBgn0000464	1		FBgn0001108	#N/A	1	#N/A	1		FBgn0003896	#N/A	1	1	2
FBgn0013949	FBgn0000014	FBgn0000490	1		FBgn0001297	#N/A	#N/A	1	1		FBgn0003900	#N/A	1	1	2
FBgn0014141	FBgn0000015	FBgn0000497	1		FBgn0001404	#N/A	#N/A	1	1		FBgn0003944	#N/A	1	1	2
FBgn0014469	FBgn0000024	FBgn0000504	1		FBgn0001624	#N/A	#N/A	1	1		FBgn0004192	#N/A	1	1	2
FBgn0015230	FBgn0000032	FBgn0000529	1		FBgn0003041	#N/A	#N/A	1	1		FBgn0004369	#N/A	1	1	2
FBgn0015844	FBgn0000036	FBgn0000546	1		FBgn0003090	#N/A	#N/A	1	1		FBgn0004509	#N/A	1	1	2
FBgn0015905	FBgn0000039	FBgn0000547	1		FBgn0003310	#N/A	1	#N/A	1		FBgn0004577	#N/A	1	1	2
FBgn0016054	FBgn0000063	FBgn0000556	1		FBgn0003326	#N/A	#N/A	1	1		FBgn0004644	#N/A	1	1	2
FBgn0019968	FBgn0000064	FBgn0000562	1		FBgn0003391	#N/A	#N/A	1	1		FBgn0004652	#N/A	1	1	2
FBgn0020272	FBgn0000083	FBgn0000564	1		FBgn0003447	#N/A	#N/A	1	1		FBgn0004863	#N/A	1	1	2
FBgn0020368	FBgn0000097	FBgn0000567	1		FBgn0003475	#N/A	#N/A	1	1		FBgn0004876	#N/A	1	1	2
FBgn0020377	FBgn0000114	FBgn0000568	1		FBgn0003651	#N/A	#N/A	1	1		FBgn0004882	#N/A	1	1	2
FBgn0020640	FBgn0000139	FBgn0000577	1		FBgn0003654	#N/A	1	#N/A	1		FBgn0004885	#N/A	1	1	2
FBgn0020767	FBgn0000140	FBgn0000578	1		FBgn0004103	#N/A	#N/A	1	1		FBgn0005640	#N/A	1	1	2
FBgn0021764	FBgn0000180	FBgn0000633	1		FBgn0004177	#N/A	1	#N/A	1		FBgn0005658	#N/A	1	1	2
FBgn0021764	FBgn0000212	FBgn0000636	1		FBgn0004569	#N/A	#N/A	1	1		FBgn0010113	#N/A	1	1	2
FBgn0022073	FBgn0000242	FBgn0000662	1		FBgn0004647	#N/A	1	#N/A	1		FBgn0010197	#N/A	1	1	2
FBgn0023415	FBgn0000273	FBgn0001084	1		FBgn0004889	#N/A	#N/A	1	1		FBgn0010441	1	1	#N/A	2
FBgn0024432	FBgn0000287	FBgn0001085	1		FBgn0004907	#N/A	#N/A	1	1		FBgn0010825	#N/A	1	1	2
FBgn0024832	FBgn0000303	FBgn0001098	1		FBgn0005672	#N/A	1	#N/A	1		FBgn0011207	#N/A	1	1	2
FBgn0024947	FBgn0000320	FBgn0001112	1		FBgn0010247	#N/A	#N/A	1	1		FBgn0011217	#N/A	1	1	2
FBgn0025621	FBgn0000346	FBgn0001134	1		FBgn0011224	#N/A	#N/A	1	1		FBgn0011274	#N/A	1	1	2
FBgn0025676	FBgn0263995	FBgn0001138	1		FBgn0011760	#N/A	#N/A	1	1		FBgn0011289	1	1	#N/A	2
FBgn0025866	FBgn0000392	FBgn0001170	1		FBgn0011817	#N/A	#N/A	1	1		FBgn0011666	#N/A	1	1	2
FBgn0026576	FBgn0000406	FBgn0001197	1		FBgn0013756	#N/A	#N/A	1	1		FBgn0011725	#N/A	1	1	2
FBgn0026737	FBgn0000409	FBgn0001215	1		FBgn0014010	#N/A	#N/A	1	1		FBgn0011766	#N/A	1	1	2
FBgn0026758	FBgn0000448	FBgn0001247	1		FBgn0014011	#N/A	#N/A	1	1		FBgn0013759	#N/A	1	1	2
FBgn0028482	FBgn0000463	FBgn0001257	1		FBgn0014343	#N/A	1	#N/A	1		FBgn0014135	#N/A	1	1	2
FBgn0028482	FBgn0000464	FBgn0001269	1		FBgn0014388	#N/A	#N/A	1	1		FBgn0014184	#N/A	1	1	2
FBgn0028852	FBgn0000477	FBgn0001276	1		FBgn0015270	#N/A	1	#N/A	1		FBgn0014396	#N/A	1	1	2
FBgn0028852	FBgn0000479	FBgn0001297	1		FBgn0015295	#N/A	#N/A	1	1		FBgn0014906	#N/A	1	1	2
FBgn0029161	FBgn0000489	FBgn0001301	1		FBgn0015790	#N/A	1	#N/A	1		FBgn0015589	#N/A	1	1	2
FBgn0029173	FBgn0000527	FBgn0001311	1		FBgn0015904	#N/A	#N/A	1	1		FBgn0015591	#N/A	1	1	2
FBgn0030033	FBgn0000547	FBgn0001316	1		FBgn0015919	#N/A	#N/A	1	1		FBgn0015765	#N/A	1	1	2
FBgn0030054	FBgn0000562	FBgn0001319	1		FBgn0016034	#N/A	#N/A	1	1		FBgn0016081	#N/A	1	1	2
FBgn0030752	FBgn0000567	FBgn0001325	1		FBgn0016698	#N/A	#N/A	1	1		FBgn0016694	#N/A	1	1	2
FBgn0030752	FBgn0000591	FBgn0001986	1		FBgn0020238	#N/A	1	#N/A	1		FBgn0016917	#N/A	1	1	2
FBgn0030946	FBgn0000617	FBgn0001991	1		FBgn0020272	1	#N/A	#N/A	1		FBgn0016930	#N/A	1	1	2
FBgn0030946	FBgn0000633	FBgn0001994	1		FBgn0020279	#N/A	#N/A	1	1		FBgn0017551	#N/A	1	1	2
FBgn0031195	FBgn0000636	FBgn0002021	1		FBgn0024836	#N/A	#N/A	1	1		FBgn0020493	#N/A	1	1	2
FBgn0031284	FBgn0000721	FBgn0002031	1		FBgn0026323	#N/A	1	#N/A	1		FBgn0020556	#N/A	1	1	2
FBgn0031305	FBgn0000996	FBgn0002431	1		FBgn0026431	#N/A	#N/A	1	1		FBgn0020617	#N/A	1	1	2
FBgn0031321	FBgn0001075	FBgn0002522	1		FBgn0027066	#N/A	#N/A	1	1		FBgn0020912	#N/A	1	1	2
FBgn0031345	FBgn0001085	FBgn0002531	1		FBgn0027343	#N/A	#N/A	1	1		FBgn0021796	#N/A	1	1	2
FBgn0031429	FBgn0001098	FBgn0002631	1		FBgn0027509	#N/A	#N/A	1	1		FBgn0023097	#N/A	1	1	2
FBgn0031491	FBgn0001108	FBgn0002643	1		FBgn0027889	#N/A	#N/A	1	1		FBgn0024320	#N/A	1	1	2
FBgn0031522	FBgn0001125	FBgn0002734	1		FBgn0028992	#N/A	1	#N/A	1		FBgn0024321	#N/A	1	1	2
FBgn0031529	FBgn0001139	FBgn0002735	1		FBgn0029503	#N/A	#N/A	1	1		FBgn0024329	#N/A	1	1	2
FBgn0031619	FBgn0001185	FBgn0002783	1		FBgn0031585	#N/A	#N/A	1	1		FBgn0024732	#N/A	1	1	2
FBgn0031681	FBgn0001205	FBgn0002789	1		FBgn0033033	#N/A	#N/A	1	1		FBgn0024740	#N/A	1	1	2
FBgn0031739	FBgn0001217	FBgn0002862	1		FBgn0033984	#N/A	#N/A	1	1		FBgn0025574	#N/A	1	1	2
FBgn0031752	FBgn0001226	FBgn0002865	1		FBgn0034049	#N/A	#N/A	1	1		FBgn0025595	#N/A	1	1	2
FBgn0031782	FBgn0001230	FBgn0002887	1		FBgn0034264	#N/A	#N/A	1	1		FBgn0025680	#N/A	1	1	2
FBgn0031817	FBgn0001269	FBgn0002921	1		FBgn0034408	#N/A	#N/A	1	1		FBgn0025866	1	#N/A	1	2
FBgn0031861	FBgn0001316	FBgn0002931	1		FBgn0034435	#N/A	#N/A	1	1		FBgn0026160	#N/A	1	1	2
FBgn0031961	FBgn0001319	FBgn0002945	1		FBgn0034569	#N/A	#N/A	1	1		FBgn0026259	#N/A	1	1	2
FBgn0031975	FBgn0001961	FBgn0002973	1		FBgn0034826	#N/A	#N/A	1	1		FBgn0026597	#N/A	1	1	2
FBgn0262029	FBgn0001991	FBgn0003002	1		FBgn0035001	#N/A	#N/A	1	1		FBgn0026598	#N/A	1	1	2
FBgn0032066	FBgn0002023	FBgn0003016	1		FBgn0035101	#N/A	#N/A	1	1		FBgn0026754	#N/A	1	1	2
FBgn0032066	FBgn0002183	FBgn0003041	1		FBgn0036059	#N/A	#N/A	1	1		FBgn0027083	#N/A	1	1	2
FBgn0032142	FBgn0002440	FBgn0003089	1		FBgn0036980	#N/A	#N/A	1	1		FBgn0027492	#N/A	1	1	2
FBgn0032318	FBgn0002528	FBgn0003090	1		FBgn0037365	#N/A	#N/A	1	1		FBgn0027512	#N/A	1	1	2
FBgn0032331	FBgn0002633	FBgn0003093	1		FBgn0039269	#N/A	1	#N/A	1		FBgn0027526	#N/A	1	1	2
FBgn0032370	FBgn0002638	FBgn0003118	1		FBgn0039638	#N/A	1	#N/A	1		FBgn0027569	#N/A	1	1	2
FBgn0032409	FBgn0002641	FBgn0003129	1		FBgn0052371	#N/A	#N/A	1	1		FBgn0027655	#N/A	1	1	2
FBgn0032465	FBgn0002643	FBgn0003137	1		FBgn0067864	#N/A	#N/A	1	1		FBgn0028479	#N/A	1	1	2
FBgn0032474	FBgn0002652	FBgn0003149	1		FBgn0086356	#N/A	#N/A	1	1		FBgn0028646	#N/A	1	1	2
FBgn0032484	FBgn0002709	FBgn0003165	1		FBgn0259212	#N/A	#N/A	1	1		FBgn0028671	#N/A	1	1	2
FBgn0032515	FBgn0002733	FBgn0003175	1		FBgn0259243	#N/A	#N/A	1	1		FBgn0028691	#N/A	1	1	2
FBgn0032520	FBgn0002781	FBgn0003209	1		FBgn0260934	#N/A	#N/A	1	1		FBgn0028913	#N/A	1	1	2
FBgn0032602	FBgn0002783	FBgn0003255	1		FBgn0260935	#N/A	#N/A	1	1		FBgn0028962	#N/A	1	1	2
FBgn0032602	FBgn0002863	FBgn0003312	1		FBgn0261278	#N/A	1	#N/A	1		FBgn0029114	#N/A	1	1	2
FBgn0032763	FBgn0002865	FBgn0003326	1		FBgn0261574	#N/A	#N/A	1	1		FBgn0030884	#N/A	1	1	2
FBgn0032803	FBgn0002921	FBgn0003328	1		FBgn0261617	#N/A	#N/A	1	1		FBgn0030952	#N/A	1	1	2
FBgn0032843	FBgn0002922	FBgn0003339	1		FBgn0261618	#N/A	#N/A	1	1		FBgn0031054	#N/A	1	1	2
FBgn0032974	FBgn0002936	FBgn0003382	1		FBgn0261854	#N/A	#N/A	1	1		FBgn0031321	1	#N/A	1	2
FBgn0033093	FBgn0002940	FBgn0003391	1		FBgn0261873	#N/A	#N/A	1	1		FBgn0031381	#N/A	1	1	2
FBgn0033093	FBgn0002962	FBgn0003396	1		FBgn0262018	#N/A	#N/A	1	1		FBgn0031384	#N/A	1	1	2
FBgn0033128	FBgn0002989	FBgn0003415	1		FBgn0262081	#N/A	#N/A	1	1		FBgn0031458	#N/A	1	1	2
FBgn0033186	FBgn0003011	FBgn0003435	1		FBgn0262717	#N/A	#N/A	1	1		FBgn0031736	#N/A	1	1	2
FBgn0033187	FBgn0003016	FBgn0003448	1		FBgn0263197	#N/A	#N/A	1	1		FBgn0031738	#N/A	1	1	2
FBgn0033252	FBgn0003048	FBgn0003450	1		FBgn0263396	#N/A	#N/A	1	1		FBgn0031739	1	#N/A	1	2
FBgn0033289	FBgn0003117	FBgn0003460	1		FBgn0263929	#N/A	#N/A	1	1		FBgn0031741	#N/A	1	1	2
FBgn0033304	FBgn0003118	FBgn0003475	1		FBgn0264272	#N/A	#N/A	1	1		FBgn0031851	#N/A	1	1	2
FBgn0033443	FBgn0003134	FBgn0003499	1		FBgn0266418	#N/A	#N/A	1	1		FBgn0031855	#N/A	1	1	2
FBgn0033443	FBgn0003138	FBgn0003502	1		FBgn0266668	#N/A	#N/A	1	1		FBgn0031961	1	#N/A	1	2
FBgn0033473	FBgn0003178	FBgn0003507	1		FBgn0267795	#N/A	#N/A	1	1		FBgn0031975	1	1	#N/A	2
FBgn0033599	FBgn0003257	FBgn0003567	1		FBgn0267849	#N/A	#N/A	1	1		FBgn0031990	#N/A	1	1	2
FBgn0033697	FBgn0003310	FBgn0003687	1		FBgn0267975	#N/A	#N/A	1	1		FBgn0032006	#N/A	1	1	2
FBgn0033697	FBgn0003330	FBgn0003731	1		FBgn0283521	#N/A	#N/A	1	1		FBgn0032066	1	#N/A	1	2
FBgn0033698	FBgn0003358	FBgn0003742	1		FBgn0000017	#N/A	#N/A	#N/A	0		FBgn0032187	#N/A	1	1	2
FBgn0033742	FBgn0003375	FBgn0003744	1		FBgn0000150	#N/A	#N/A	#N/A	0		FBgn0032208	#N/A	1	1	2
FBgn0033806	FBgn0003425	FBgn0003748	1		FBgn0000152	#N/A	#N/A	#N/A	0		FBgn0032287	#N/A	1	1	2
FBgn0033808	FBgn0003429	FBgn0003751	1		FBgn0000163	#N/A	#N/A	#N/A	0		FBgn0032289	#N/A	1	1	2
FBgn0033809	FBgn0003499	FBgn0003867	1		FBgn0000183	#N/A	#N/A	#N/A	0		FBgn0032330	#N/A	1	1	2
FBgn0033850	FBgn0003507	FBgn0003870	1		FBgn0000221	#N/A	#N/A	#N/A	0		FBgn0032439	#N/A	1	1	2
FBgn0034141	FBgn0003510	FBgn0003882	1		FBgn0000319	#N/A	#N/A	#N/A	0		FBgn0032609	#N/A	1	1	2
FBgn0034263	FBgn0003511	FBgn0003888	1		FBgn0000384	#N/A	#N/A	#N/A	0		FBgn0032618	#N/A	1	1	2
FBgn0034288	FBgn0003513	FBgn0003890	1		FBgn0000499	#N/A	#N/A	#N/A	0		FBgn0032694	#N/A	1	1	2
FBgn0034295	FBgn0003600	FBgn0003891	1		FBgn0001083	#N/A	#N/A	#N/A	0		FBgn0033186	1	#N/A	1	2
FBgn0034295	FBgn0003654	FBgn0003892	1		FBgn0001104	#N/A	#N/A	#N/A	0		FBgn0033252	1	#N/A	1	2
FBgn0034422	FBgn0003676	FBgn0003900	1		FBgn0001105	#N/A	#N/A	#N/A	0		FBgn0033697	1	1	#N/A	2
FBgn0034513	FBgn0003716	FBgn0003926	1		FBgn0001137	#N/A	#N/A	#N/A	0		FBgn0033741	#N/A	1	1	2
FBgn0034513	FBgn0003719	FBgn0003944	1		FBgn0001237	#N/A	#N/A	#N/A	0		FBgn0033742	1	1	#N/A	2
FBgn0034820	FBgn0003721	FBgn0003979	1		FBgn0001291	#N/A	#N/A	#N/A	0		FBgn0034072	#N/A	1	1	2
FBgn0035028	FBgn0003731	FBgn0004003	1		FBgn0001308	#N/A	#N/A	#N/A	0		FBgn0034894	#N/A	1	1	2
FBgn0035216	FBgn0003867	FBgn0004049	1		FBgn0001612	#N/A	#N/A	#N/A	0		FBgn0035142	#N/A	1	1	2
FBgn0035268	FBgn0003896	FBgn0004101	1		FBgn0001941	#N/A	#N/A	#N/A	0		FBgn0035144	#N/A	1	1	2
FBgn0035276	FBgn0003900	FBgn0004108	1		FBgn0002121	#N/A	#N/A	#N/A	0		FBgn0035375	#N/A	1	1	2
FBgn0035313	FBgn0003944	FBgn0004168	1		FBgn0002525	#N/A	#N/A	#N/A	0		FBgn0035425	#N/A	1	1	2
FBgn0035370	FBgn0003961	FBgn0004197	1		FBgn0002736	#N/A	#N/A	#N/A	0		FBgn0035426	#N/A	1	1	2
FBgn0035687	FBgn0003977	FBgn0004228	1		FBgn0002873	#N/A	#N/A	#N/A	0		FBgn0035481	#N/A	1	1	2
FBgn0035771	FBgn0004009	FBgn0004242	1		FBgn0002914	#N/A	#N/A	#N/A	0		FBgn0035515	#N/A	1	1	2
FBgn0035918	FBgn0004049	FBgn0004359	1		FBgn0002924	#N/A	#N/A	#N/A	0		FBgn0035687	1	1	#N/A	2
FBgn0035970	FBgn0004057	FBgn0004394	1		FBgn0002948	#N/A	#N/A	#N/A	0		FBgn0035777	#N/A	1	1	2
FBgn0036062	FBgn0004107	FBgn0004396	1		FBgn0003015	#N/A	#N/A	#N/A	0		FBgn0035970	1	#N/A	1	2
FBgn0036193	FBgn0004110	FBgn0004436	1		FBgn0003053	#N/A	#N/A	#N/A	0		FBgn0036144	#N/A	1	1	2
FBgn0036249	FBgn0004118	FBgn0004449	1		FBgn0003079	#N/A	#N/A	#N/A	0		FBgn0036147	#N/A	1	1	2
FBgn0036320	FBgn0004171	FBgn0004509	1		FBgn0003124	#N/A	#N/A	#N/A	0		FBgn0036187	#N/A	1	1	2
FBgn0036503	FBgn0004177	FBgn0004514	1		FBgn0003205	#N/A	#N/A	#N/A	0		FBgn0036273	#N/A	1	1	2
FBgn0036541	FBgn0004186	FBgn0004573	1		FBgn0003254	#N/A	#N/A	#N/A	0		FBgn0036446	#N/A	1	1	2
FBgn0036593	FBgn0004187	FBgn0004580	1		FBgn0003267	#N/A	#N/A	#N/A	0		FBgn0036544	#N/A	1	1	2
FBgn0036948	FBgn0004188	FBgn0004587	1		FBgn0003545	#N/A	#N/A	#N/A	0		FBgn0036659	#N/A	1	1	2
FBgn0036951	FBgn0004192	FBgn0004595	1		FBgn0004373	#N/A	#N/A	#N/A	0		FBgn0036663	#N/A	1	1	2
FBgn0036952	FBgn0004197	FBgn0004619	1		FBgn0004378	#N/A	#N/A	#N/A	0		FBgn0036698	#N/A	1	1	2
FBgn0037248	FBgn0004359	FBgn0004622	1		FBgn0004379	#N/A	#N/A	#N/A	0		FBgn0037533	1	#N/A	1	2
FBgn0037533	FBgn0004369	FBgn0004635	1		FBgn0004380	#N/A	#N/A	#N/A	0		FBgn0038118	#N/A	1	1	2
FBgn0037817	FBgn0004395	FBgn0004652	1		FBgn0004381	#N/A	#N/A	#N/A	0		FBgn0038125	1	#N/A	1	2
FBgn0037989	FBgn0004406	FBgn0004666	1		FBgn0004636	#N/A	#N/A	#N/A	0		FBgn0038197	#N/A	1	1	2
FBgn0038005	FBgn0004463	FBgn0004795	1		FBgn0004864	#N/A	#N/A	#N/A	0		FBgn0038211	#N/A	1	1	2
FBgn0038124	FBgn0004509	FBgn0004842	1		FBgn0004908	#N/A	#N/A	#N/A	0		FBgn0038237	#N/A	1	1	2
FBgn0038125	FBgn0004554	FBgn0004852	1		FBgn0004921	#N/A	#N/A	#N/A	0		FBgn0038295	#N/A	1	1	2
FBgn0038133	FBgn0004577	FBgn0004858	1		FBgn0004956	#N/A	#N/A	#N/A	0		FBgn0038296	#N/A	1	1	2
FBgn0038139	FBgn0004589	FBgn0004863	1		FBgn0005655	#N/A	#N/A	#N/A	0		FBgn0038339	#N/A	1	1	2
FBgn0038144	FBgn0004590	FBgn0004865	1		FBgn0010097	#N/A	#N/A	#N/A	0		FBgn0038350	#N/A	1	1	2
FBgn0038153	FBgn0004618	FBgn0004870	1		FBgn0010314	#N/A	#N/A	#N/A	0		FBgn0038391	#N/A	1	1	2
FBgn0038195	FBgn0004644	FBgn0004876	1		FBgn0010333	#N/A	#N/A	#N/A	0		FBgn0038418	#N/A	1	1	2
FBgn0038223	FBgn0004647	FBgn0004882	1		FBgn0010341	#N/A	#N/A	#N/A	0		FBgn0038484	#N/A	1	1	2
FBgn0038225	FBgn0004652	FBgn0004889	1		FBgn0010741	#N/A	#N/A	#N/A	0		FBgn0038486	#N/A	1	1	2
FBgn0038238	FBgn0004655	FBgn0004907	1		FBgn0011202	#N/A	#N/A	#N/A	0		FBgn0038499	#N/A	1	1	2
FBgn0038260	FBgn0004839	FBgn0005198	1		FBgn0011606	#N/A	#N/A	#N/A	0		FBgn0038524	#N/A	1	1	2
FBgn0038292	FBgn0004842	FBgn0005536	1		FBgn0011661	#N/A	#N/A	#N/A	0		FBgn0038532	#N/A	1	1	2
FBgn0038407	FBgn0004861	FBgn0005640	1		FBgn0011674	#N/A	#N/A	#N/A	0		FBgn0038547	#N/A	1	1	2
FBgn0038465	FBgn0004862	FBgn0005648	1		FBgn0011692	#N/A	#N/A	#N/A	0		FBgn0038603	#N/A	1	1	2
FBgn0038478	FBgn0004863	FBgn0005671	1		FBgn0011726	#N/A	#N/A	#N/A	0		FBgn0038651	#N/A	1	1	2
FBgn0038541	FBgn0004876	FBgn0005694	1		FBgn0011737	#N/A	#N/A	#N/A	0		FBgn0038666	#N/A	1	1	2
FBgn0038550	FBgn0004882	FBgn0005771	1		FBgn0011763	#N/A	#N/A	#N/A	0		FBgn0038755	#N/A	1	1	2
FBgn0038652	FBgn0004885	FBgn0005775	1		FBgn0013765	#N/A	#N/A	#N/A	0		FBgn0038771	#N/A	1	1	2
FBgn0038815	FBgn0004897	FBgn0008636	1		FBgn0014020	#N/A	#N/A	#N/A	0		FBgn0038795	#N/A	1	1	2
FBgn0038819	FBgn0005410	FBgn0010105	1		FBgn0014380	#N/A	#N/A	#N/A	0		FBgn0038803	#N/A	1	1	2
FBgn0038827	FBgn0005640	FBgn0010113	1		FBgn0015271	#N/A	#N/A	#N/A	0		FBgn0038815	1	1	#N/A	2
FBgn0038850	FBgn0005649	FBgn0010197	1		FBgn0015277	#N/A	#N/A	#N/A	0		FBgn0038826	#N/A	1	1	2
FBgn0038850	FBgn0005654	FBgn0010226	1		FBgn0015286	#N/A	#N/A	#N/A	0		FBgn0038827	1	1	#N/A	2
FBgn0038912	FBgn0005658	FBgn0010238	1		FBgn0015296	#N/A	#N/A	#N/A	0		FBgn0038876	#N/A	1	1	2
FBgn0039049	FBgn0005659	FBgn0010247	1		FBgn0015359	#N/A	#N/A	#N/A	0		FBgn0038881	#N/A	1	1	2
FBgn0039061	FBgn0005672	FBgn0010280	1		FBgn0015754	#N/A	#N/A	#N/A	0		FBgn0038968	#N/A	1	1	2
FBgn0039067	FBgn0005674	FBgn0010328	1		FBgn0015778	#N/A	#N/A	#N/A	0		FBgn0038983	#N/A	1	1	2
FBgn0039079	FBgn0005696	FBgn0010355	1		FBgn0015797	#N/A	#N/A	#N/A	0		FBgn0039010	#N/A	1	1	2
FBgn0039080	FBgn0008646	FBgn0010382	1		FBgn0015838	#N/A	#N/A	#N/A	0		FBgn0039025	#N/A	1	1	2
FBgn0039083	FBgn0008651	FBgn0010395	1		FBgn0015929	#N/A	#N/A	#N/A	0		FBgn0039038	#N/A	1	1	2
FBgn0039107	FBgn0010113	FBgn0010415	1		FBgn0016984	#N/A	#N/A	#N/A	0		FBgn0039039	#N/A	1	1	2
FBgn0039167	FBgn0010197	FBgn0010423	1		FBgn0020224	#N/A	#N/A	#N/A	0		FBgn0039049	1	1	#N/A	2
FBgn0039183	FBgn0010300	FBgn0010434	1		FBgn0020255	#N/A	#N/A	#N/A	0		FBgn0039053	#N/A	1	1	2
FBgn0039201	FBgn0010309	FBgn0010452	1		FBgn0020510	#N/A	#N/A	#N/A	0		FBgn0039067	1	1	#N/A	2
FBgn0039227	FBgn0010328	FBgn0010453	1		FBgn0021760	#N/A	#N/A	#N/A	0		FBgn0039078	#N/A	1	1	2
FBgn0039238	FBgn0010339	FBgn0010473	1		FBgn0021776	#N/A	#N/A	#N/A	0		FBgn0039083	1	1	#N/A	2
FBgn0039239	FBgn0010388	FBgn0010504	1		FBgn0021825	#N/A	#N/A	#N/A	0		FBgn0039109	#N/A	1	1	2
FBgn0039246	FBgn0010389	FBgn0010548	1		FBgn0022027	#N/A	#N/A	#N/A	0		FBgn0039150	#N/A	1	1	2
FBgn0039293	FBgn0010415	FBgn0010620	1		FBgn0023169	#N/A	#N/A	#N/A	0		FBgn0039219	#N/A	1	1	2
FBgn0039343	FBgn0010438	FBgn0010651	1		FBgn0024227	#N/A	#N/A	#N/A	0		FBgn0039227	1	1	#N/A	2
FBgn0039396	FBgn0010441	FBgn0010762	1		FBgn0024689	#N/A	#N/A	#N/A	0		FBgn0039254	#N/A	1	1	2
FBgn0039413	FBgn0010453	FBgn0010786	1		FBgn0026085	#N/A	#N/A	#N/A	0		FBgn0039293	1	1	#N/A	2
FBgn0039467	FBgn0010709	FBgn0010825	1		FBgn0026181	#N/A	#N/A	#N/A	0		FBgn0039348	#N/A	1	1	2
FBgn0039528	FBgn0010768	FBgn0010905	1		FBgn0026192	#N/A	#N/A	#N/A	0		FBgn0039350	#N/A	1	1	2
FBgn0039684	FBgn0010808	FBgn0010909	1		FBgn0026252	#N/A	#N/A	#N/A	0		FBgn0039411	#N/A	1	1	2
FBgn0039969	FBgn0010825	FBgn0011207	1		FBgn0026430	#N/A	#N/A	#N/A	0		FBgn0039498	#N/A	1	1	2
FBgn0040045	FBgn0010877	FBgn0011224	1		FBgn0026432	#N/A	#N/A	#N/A	0		FBgn0039580	#N/A	1	1	2
FBgn0040391	FBgn0010926	FBgn0011225	1		FBgn0026433	#N/A	#N/A	#N/A	0		FBgn0039592	#N/A	1	1	2
FBgn0040397	FBgn0011207	FBgn0011259	1		FBgn0026620	#N/A	#N/A	#N/A	0		FBgn0039620	#N/A	1	1	2
FBgn0041607	FBgn0011217	FBgn0011284	1		FBgn0027500	#N/A	#N/A	#N/A	0		FBgn0039633	#N/A	1	1	2
FBgn0042710	FBgn0011225	FBgn0011288	1		FBgn0027513	#N/A	#N/A	#N/A	0		FBgn0039639	#N/A	1	1	2
FBgn0043005	FBgn0011232	FBgn0011294	1		FBgn0027948	#N/A	#N/A	#N/A	0		FBgn0039640	#N/A	1	1	2
FBgn0043471	FBgn0011259	FBgn0011305	1		FBgn0028292	#N/A	#N/A	#N/A	0		FBgn0039726	#N/A	1	1	2
FBgn0043796	FBgn0011274	FBgn0011481	1		FBgn0028421	#N/A	#N/A	#N/A	0		FBgn0039738	#N/A	1	1	2
FBgn0045476	FBgn0011289	FBgn0011582	1		FBgn0028901	#N/A	#N/A	#N/A	0		FBgn0039742	#N/A	1	1	2
FBgn0045476	FBgn0011577	FBgn0011589	1		FBgn0030122	#N/A	#N/A	#N/A	0		FBgn0039774	#N/A	1	1	2
FBgn0045487	FBgn0011581	FBgn0011592	1		FBgn0030191	#N/A	#N/A	#N/A	0		FBgn0039798	#N/A	1	1	2
FBgn0045487	FBgn0011582	FBgn0011656	1		FBgn0030241	#N/A	#N/A	#N/A	0		FBgn0039827	#N/A	1	1	2
FBgn0046689	FBgn0011589	FBgn0011659	1		FBgn0030242	#N/A	#N/A	#N/A	0		FBgn0040071	#N/A	1	1	2
FBgn0046776	FBgn0011596	FBgn0011666	1		FBgn0030268	#N/A	#N/A	#N/A	0		FBgn0040211	#N/A	1	1	2
FBgn0050021	FBgn0011603	FBgn0011676	1		FBgn0030696	#N/A	#N/A	#N/A	0		FBgn0040397	1	#N/A	1	2
FBgn0050043	FBgn0011666	FBgn0011722	1		FBgn0031604	#N/A	#N/A	#N/A	0		FBgn0040506	#N/A	1	1	2
FBgn0050050	FBgn0011672	FBgn0011746	1		FBgn0031711	#N/A	#N/A	#N/A	0		FBgn0040510	#N/A	1	1	2
FBgn0051005	FBgn0011701	FBgn0011802	1		FBgn0032705	#N/A	#N/A	#N/A	0		FBgn0041342	#N/A	1	1	2
FBgn0263289	FBgn0011706	FBgn0011817	1		FBgn0033540	#N/A	#N/A	#N/A	0		FBgn0041789	#N/A	1	1	2
FBgn0051099	FBgn0011725	FBgn0011818	1		FBgn0033845	#N/A	#N/A	#N/A	0		FBgn0042710	1	1	#N/A	2
FBgn0051099	FBgn0011743	FBgn0011828	1		FBgn0034403	#N/A	#N/A	#N/A	0		FBgn0043471	1	#N/A	1	2
FBgn0051205	FBgn0011766	FBgn0011860	1		FBgn0034451	#N/A	#N/A	#N/A	0		FBgn0043796	1	1	#N/A	2
FBgn0051205	FBgn0011769	FBgn0011864	1		FBgn0035120	#N/A	#N/A	#N/A	0		FBgn0043884	#N/A	1	1	2
FBgn0051251	FBgn0011785	FBgn0011890	1		FBgn0035640	#N/A	#N/A	#N/A	0		FBgn0045063	#N/A	1	1	2
FBgn0051265	FBgn0011845	FBgn0011955	1		FBgn0035800	#N/A	#N/A	#N/A	0		FBgn0045495	#N/A	1	1	2
FBgn0051320	FBgn0011984	FBgn0011956	1		FBgn0035998	#N/A	#N/A	#N/A	0		FBgn0046685	#N/A	1	1	2
FBgn0051380	FBgn0013334	FBgn0011999	1		FBgn0036206	#N/A	#N/A	#N/A	0		FBgn0050286	#N/A	1	1	2
FBgn0051380	FBgn0013343	FBgn0012042	1		FBgn0036448	#N/A	#N/A	#N/A	0		FBgn0050463	#N/A	1	1	2
FBgn0051461	FBgn0013432	FBgn0013276	1		FBgn0036666	#N/A	#N/A	#N/A	0		FBgn0051005	1	#N/A	1	2
FBgn0051851	FBgn0013433	FBgn0013467	1		FBgn0036685	#N/A	#N/A	#N/A	0		FBgn0051044	#N/A	1	1	2
FBgn0052104	FBgn0013745	FBgn0013548	1		FBgn0036882	#N/A	#N/A	#N/A	0		FBgn0051072	#N/A	1	1	2
FBgn0052107	FBgn0013759	FBgn0013718	1		FBgn0037240	#N/A	#N/A	#N/A	0		FBgn0051108	#N/A	1	1	2
FBgn0052154	FBgn0013812	FBgn0013733	1		FBgn0037301	#N/A	#N/A	#N/A	0		FBgn0051145	#N/A	1	1	2
FBgn0052549	FBgn0013813	FBgn0013751	1		FBgn0037446	#N/A	#N/A	#N/A	0		FBgn0051205	1	1	#N/A	2
FBgn0052751	FBgn0013948	FBgn0013756	1		FBgn0037926	#N/A	#N/A	#N/A	0		FBgn0051265	1	1	#N/A	2
FBgn0053012	FBgn0013953	FBgn0013759	1		FBgn0038167	#N/A	#N/A	#N/A	0		FBgn0051324	#N/A	1	1	2
FBgn0053092	FBgn0283499	FBgn0013762	1		FBgn0039250	#N/A	#N/A	#N/A	0		FBgn0051637	#N/A	1	1	2
FBgn0053205	FBgn0013995	FBgn0013772	1		FBgn0039859	#N/A	#N/A	#N/A	0		FBgn0051690	#N/A	1	1	2
FBgn0053339	FBgn0014006	FBgn0013799	1		FBgn0040078	#N/A	#N/A	#N/A	0		FBgn0051721	#N/A	1	1	2
FBgn0053503	FBgn0014019	FBgn0013810	1		FBgn0040477	#N/A	#N/A	#N/A	0		FBgn0051776	#N/A	1	1	2
FBgn0054005	FBgn0014135	FBgn0013813	1		FBgn0041174	#N/A	#N/A	#N/A	0		FBgn0051928	#N/A	1	1	2
FBgn0054041	FBgn0014141	FBgn0013995	1		FBgn0041603	#N/A	#N/A	#N/A	0		FBgn0052085	#N/A	1	1	2
FBgn0054049	FBgn0014184	FBgn0014010	1		FBgn0044324	#N/A	#N/A	#N/A	0		FBgn0052296	#N/A	1	1	2
FBgn0065035	FBgn0014343	FBgn0014037	1		FBgn0044424	#N/A	#N/A	#N/A	0		FBgn0052463	#N/A	1	1	2
FBgn0066101	FBgn0014396	FBgn0014127	1		FBgn0044425	#N/A	#N/A	#N/A	0		FBgn0052473	#N/A	1	1	2
FBgn0085208	FBgn0014417	FBgn0014135	1		FBgn0045843	#N/A	#N/A	#N/A	0		FBgn0052685	#N/A	1	1	2
FBgn0085213	FBgn0014869	FBgn0014141	1		FBgn0045862	#N/A	#N/A	#N/A	0		FBgn0052698	#N/A	1	1	2
FBgn0085213	FBgn0014879	FBgn0014184	1		FBgn0051660	#N/A	#N/A	#N/A	0		FBgn0053100	#N/A	1	1	2
FBgn0085253	FBgn0014906	FBgn0014388	1		FBgn0051852	#N/A	#N/A	#N/A	0		FBgn0053519	#N/A	1	1	2
FBgn0085305	FBgn0015008	FBgn0014396	1		FBgn0051907	#N/A	#N/A	#N/A	0		FBgn0054041	1	1	#N/A	2
FBgn0085341	FBgn0015011	FBgn0014427	1		FBgn0052232	#N/A	#N/A	#N/A	0		FBgn0085253	1	#N/A	1	2
FBgn0085374	FBgn0015032	FBgn0014859	1		FBgn0052528	#N/A	#N/A	#N/A	0		FBgn0085374	1	#N/A	1	2
FBgn0085401	FBgn0015229	FBgn0014870	1		FBgn0053094	#N/A	#N/A	#N/A	0		FBgn0085383	#N/A	1	1	2
FBgn0085449	FBgn0015230	FBgn0014906	1		FBgn0083062	#N/A	#N/A	#N/A	0		FBgn0085385	#N/A	1	1	2
FBgn0085481	FBgn0015240	FBgn0015032	1		FBgn0083094	#N/A	#N/A	#N/A	0		FBgn0085391	#N/A	1	1	2
FBgn0086677	FBgn0015269	FBgn0015038	1		FBgn0083940	#N/A	#N/A	#N/A	0		FBgn0085404	#N/A	1	1	2
FBgn0086677	FBgn0015270	FBgn0015360	1		FBgn0086251	#N/A	#N/A	#N/A	0		FBgn0085424	#N/A	1	1	2
FBgn0259199	FBgn0015282	FBgn0015381	1		FBgn0086359	#N/A	#N/A	#N/A	0		FBgn0085466	#N/A	1	1	2
FBgn0259680	FBgn0015323	FBgn0015399	1		FBgn0086362	#N/A	#N/A	#N/A	0		FBgn0086361	#N/A	1	1	2
FBgn0259966	FBgn0015391	FBgn0015400	1		FBgn0086371	#N/A	#N/A	#N/A	0		FBgn0086451	#N/A	1	1	2
FBgn0259984	FBgn0015400	FBgn0015524	1		FBgn0086446	#N/A	#N/A	#N/A	0		FBgn0086758	#N/A	1	1	2
FBgn0260011	FBgn0015513	FBgn0039647	1		FBgn0086698	#N/A	#N/A	#N/A	0		FBgn0250823	#N/A	1	1	2
FBgn0260466	FBgn0015520	FBgn0015591	1		FBgn0086898	#N/A	#N/A	#N/A	0		FBgn0259168	#N/A	1	1	2
FBgn0260466	FBgn0015521	FBgn0015600	1		FBgn0087021	#N/A	#N/A	#N/A	0		FBgn0259174	#N/A	1	1	2
FBgn0260873	FBgn0039647	FBgn0015609	1		FBgn0087040	#N/A	#N/A	#N/A	0		FBgn0259175	#N/A	1	1	2
	FBgn0015542	FBgn0015622	1		FBgn0259791	#N/A	#N/A	#N/A	0		FBgn0259176	#N/A	1	1	2
Paaby et al. 2014	FBgn0015589	FBgn0015721	1		FBgn0259818	#N/A	#N/A	#N/A	0		FBgn0259211	#N/A	1	1	2
FBgn0283499	FBgn0015591	FBgn0015766	1		FBgn0260439	#N/A	#N/A	#N/A	0		FBgn0259685	#N/A	1	1	2
	FBgn0015609	FBgn0015772	1		FBgn0260639	#N/A	#N/A	#N/A	0		FBgn0259984	1	#N/A	1	2
	FBgn0015625	FBgn0015793	1		FBgn0260780	#N/A	#N/A	#N/A	0		FBgn0260407	#N/A	1	1	2
	FBgn0015737	FBgn0015803	1		FBgn0260817	#N/A	#N/A	#N/A	0		FBgn0260941	#N/A	1	1	2
	FBgn0015765	FBgn0015903	1		FBgn0260942	#N/A	#N/A	#N/A	0		FBgn0260943	#N/A	1	1	2
	FBgn0015776	FBgn0015919	1		FBgn0260972	#N/A	#N/A	#N/A	0		FBgn0260945	#N/A	1	1	2
	FBgn0015781	FBgn0016061	1		FBgn0260986	#N/A	#N/A	#N/A	0		FBgn0261019	#N/A	1	1	2
	FBgn0015789	FBgn0016081	1		FBgn0260991	#N/A	#N/A	#N/A	0		FBgn0261113	#N/A	1	1	2
	FBgn0015790	FBgn0016641	1		FBgn0261064	#N/A	#N/A	#N/A	0		FBgn0261285	#N/A	1	1	2
	FBgn0015795	FBgn0016650	1		FBgn0261458	#N/A	#N/A	#N/A	0		FBgn0261287	#N/A	1	1	2
	FBgn0015816	FBgn0016684	1		FBgn0261787	#N/A	#N/A	#N/A	0		FBgn0261648	#N/A	1	1	2
	FBgn0016041	FBgn0016694	1		FBgn0261797	#N/A	#N/A	#N/A	0		FBgn0261723	#N/A	1	1	2
	FBgn0016061	FBgn0016797	1		FBgn0261858	#N/A	#N/A	#N/A	0		FBgn0261799	#N/A	1	1	2
	FBgn0016080	FBgn0016917	1		FBgn0262125	#N/A	#N/A	#N/A	0		FBgn0261804	#N/A	1	1	2
	FBgn0016081	FBgn0016930	1		FBgn0262126	#N/A	#N/A	#N/A	0		FBgn0261885	#N/A	1	1	2
	FBgn0016119	FBgn0017590	1		FBgn0262455	#N/A	#N/A	#N/A	0		FBgn0261987	#N/A	1	1	2
	FBgn0016123	FBgn0019686	1		FBgn0263987	#N/A	#N/A	#N/A	0		FBgn0262127	#N/A	1	1	2
	FBgn0016650	FBgn0019890	1		FBgn0264291	#N/A	#N/A	#N/A	0		FBgn0262473	#N/A	1	1	2
	FBgn0016685	FBgn0019968	1		FBgn0264694	#N/A	#N/A	#N/A	0		FBgn0262475	#N/A	1	1	2
	FBgn0016691	FBgn0020257	1		FBgn0264922	#N/A	#N/A	#N/A	0		FBgn0262582	#N/A	1	1	2
	FBgn0016694	FBgn0020269	1		FBgn0265101	#N/A	#N/A	#N/A	0		FBgn0262975	#N/A	1	1	2
	FBgn0016700	FBgn0020279	1		FBgn0266124	#N/A	#N/A	#N/A	0		FBgn0263049	#N/A	1	1	2
	FBgn0016754	FBgn0020294	1		FBgn0266566	#N/A	#N/A	#N/A	0		FBgn0263108	#N/A	1	1	2
	FBgn0016917	FBgn0020300	1		FBgn0266672	#N/A	#N/A	#N/A	0		FBgn0263132	#N/A	1	1	2
	FBgn0016930	FBgn0020307	1		FBgn0267350	#N/A	#N/A	#N/A	0		FBgn0263392	#N/A	1	1	2
	FBgn0017397	FBgn0020429	1		FBgn0267378	#N/A	#N/A	#N/A	0		FBgn0000032	#N/A	1	#N/A	1
	FBgn0017551	FBgn0020443	1		FBgn0283468	#N/A	#N/A	#N/A	0		FBgn0000053	#N/A	#N/A	1	1
	FBgn0017590	FBgn0020503	1		FBgn0283469	#N/A	#N/A	#N/A	0		FBgn0000061	#N/A	#N/A	1	1
	FBgn0019940	FBgn0020556	1		FBgn0284247	#N/A	#N/A	#N/A	0		FBgn0000063	#N/A	1	#N/A	1
	FBgn0019952	FBgn0020617	1		FBgn0284408	#N/A	#N/A	#N/A	0		FBgn0000064	#N/A	1	#N/A	1
	FBgn0019960	FBgn0020621	1		FBgn0285955	#N/A	#N/A	#N/A	0		FBgn0000075	#N/A	#N/A	1	1
	FBgn0019990	FBgn0020647	1		FBgn0286784	#N/A	#N/A	#N/A	0		FBgn0000079	#N/A	#N/A	1	1
	FBgn0020018	FBgn0020762	1		FBgn0286813	#N/A	#N/A	#N/A	0		FBgn0000116	#N/A	#N/A	1	1
	FBgn0020235	FBgn0020907	1		FBgn0287864	#N/A	#N/A	#N/A	0		FBgn0000139	#N/A	1	#N/A	1
	FBgn0020238	FBgn0020912	1								FBgn0000147	#N/A	#N/A	1	1
	FBgn0020245	FBgn0021768	1								FBgn0000179	#N/A	#N/A	1	1
	FBgn0020261	FBgn0021796	1								FBgn0000182	#N/A	#N/A	1	1
	FBgn0020270	FBgn0021818	1								FBgn0000212	#N/A	1	#N/A	1
	FBgn0020278	FBgn0021847	1								FBgn0000229	#N/A	#N/A	1	1
	FBgn0020299	FBgn0021895	1								FBgn0000250	#N/A	#N/A	1	1
	FBgn0020399	FBgn0021979	1								FBgn0000253	#N/A	#N/A	1	1
	FBgn0020407	FBgn0022382	1								FBgn0000287	#N/A	1	#N/A	1
	FBgn0020493	FBgn0022709	1								FBgn0000346	#N/A	1	#N/A	1
	FBgn0020496	FBgn0022800	1								FBgn0000370	#N/A	#N/A	1	1
	FBgn0020503	FBgn0022936	1								FBgn0000382	#N/A	#N/A	1	1
	FBgn0020546	FBgn0023076	1								FBgn0000392	#N/A	1	#N/A	1
	FBgn0020556	FBgn0023091	1								FBgn0000406	#N/A	1	#N/A	1
	FBgn0020616	FBgn0023096	1								FBgn0000416	#N/A	#N/A	1	1
	FBgn0020617	FBgn0023172	1								FBgn0000477	#N/A	1	#N/A	1
	FBgn0020638	FBgn0023395	1								FBgn0000489	#N/A	1	#N/A	1
	FBgn0020647	FBgn0023441	1								FBgn0000490	#N/A	#N/A	1	1
	FBgn0020756	FBgn0023479	1								FBgn0000504	#N/A	#N/A	1	1
	FBgn0020907	FBgn0024150	1								FBgn0000529	#N/A	#N/A	1	1
	FBgn0020912	FBgn0024188	1								FBgn0000542	#N/A	#N/A	1	1
	FBgn0021796	FBgn0024189	1								FBgn0000543	#N/A	#N/A	1	1
	FBgn0021873	FBgn0024222	1								FBgn0000546	#N/A	#N/A	1	1
	FBgn0022344	FBgn0024236	1								FBgn0000568	#N/A	#N/A	1	1
	FBgn0022699	FBgn0024244	1								FBgn0000577	#N/A	#N/A	1	1
	FBgn0022770	FBgn0024245	1								FBgn0000581	#N/A	#N/A	1	1
	FBgn0022787	FBgn0024248	1								FBgn0000591	#N/A	1	#N/A	1
	FBgn0022935	FBgn0024329	1								FBgn0000617	#N/A	1	#N/A	1
	FBgn0022943	FBgn0024330	1								FBgn0000658	#N/A	#N/A	1	1
	FBgn0023083	FBgn0024555	1								FBgn0000662	#N/A	#N/A	1	1
	FBgn0023095	FBgn0024732	1								FBgn0000721	#N/A	1	#N/A	1
	FBgn0023096	FBgn0024733	1								FBgn0000964	#N/A	#N/A	1	1
	FBgn0023097	FBgn0024740	1								FBgn0000996	#N/A	1	#N/A	1
	FBgn0023179	FBgn0024804	1								FBgn0001108	#N/A	1	#N/A	1
	FBgn0023212	FBgn0024814	1								FBgn0001112	#N/A	#N/A	1	1
	FBgn0023423	FBgn0024841	1								FBgn0001138	#N/A	#N/A	1	1
	FBgn0023495	FBgn0024921	1								FBgn0001139	#N/A	1	#N/A	1
	FBgn0023542	FBgn0024957	1								FBgn0001147	#N/A	#N/A	1	1
	FBgn0024277	FBgn0024963	1								FBgn0001170	#N/A	#N/A	1	1
	FBgn0024288	FBgn0025360	1								FBgn0001185	#N/A	1	#N/A	1
	FBgn0024291	FBgn0025455	1								FBgn0001187	#N/A	1	#N/A	1
	FBgn0024308	FBgn0025525	1								FBgn0001215	#N/A	#N/A	1	1
	FBgn0024320	FBgn0025574	1								FBgn0001234	1	#N/A	#N/A	1
	FBgn0024321	FBgn0025680	1								FBgn0001235	#N/A	#N/A	1	1
	FBgn0024329	FBgn0025702	1								FBgn0001247	#N/A	#N/A	1	1
	FBgn0024360	FBgn0025709	1								FBgn0001276	#N/A	#N/A	1	1
	FBgn0024361	FBgn0025776	1								FBgn0001296	#N/A	#N/A	1	1
	FBgn0024491	FBgn0025833	1								FBgn0001297	#N/A	#N/A	1	1
	FBgn0024509	FBgn0025866	1								FBgn0001311	#N/A	#N/A	1	1
	FBgn0024732	FBgn0026077	1								FBgn0001325	#N/A	#N/A	1	1
	FBgn0024740	FBgn0026189	1								FBgn0001404	#N/A	#N/A	1	1
	FBgn0024753	FBgn0026190	1								FBgn0001491	#N/A	#N/A	1	1
	FBgn0024944	FBgn0026239	1								FBgn0001986	#N/A	#N/A	1	1
	FBgn0024958	FBgn0026259	1								FBgn0001994	#N/A	#N/A	1	1
	FBgn0024963	FBgn0026371	1								FBgn0002023	#N/A	1	#N/A	1
	FBgn0025140	FBgn0026376	1								FBgn0002183	#N/A	1	#N/A	1
	FBgn0025390	FBgn0026385	1								FBgn0002431	#N/A	#N/A	1	1
	FBgn0025456	FBgn0026394	1								FBgn0002521	#N/A	#N/A	1	1
	FBgn0025571	FBgn0026396	1								FBgn0002522	#N/A	#N/A	1	1
	FBgn0025574	FBgn0026431	1								FBgn0002622	#N/A	#N/A	1	1
	FBgn0025595	FBgn0026479	1								FBgn0002626	#N/A	#N/A	1	1
	FBgn0025680	FBgn0026563	1								FBgn0002631	#N/A	#N/A	1	1
	FBgn0025681	FBgn0026573	1								FBgn0002641	#N/A	1	#N/A	1
	FBgn0025781	FBgn0026630	1								FBgn0002709	#N/A	1	#N/A	1
	FBgn0025803	FBgn0026718	1								FBgn0002733	#N/A	1	#N/A	1
	FBgn0025806	FBgn0026778	1								FBgn0002734	#N/A	#N/A	1	1
	FBgn0025808	FBgn0027054	1								FBgn0002735	#N/A	#N/A	1	1
	FBgn0025865	FBgn0027066	1								FBgn0002781	#N/A	1	#N/A	1
	FBgn0026056	FBgn0027339	1								FBgn0002887	#N/A	#N/A	1	1
	FBgn0026059	FBgn0027356	1								FBgn0002931	#N/A	#N/A	1	1
	FBgn0026087	FBgn0027375	1								FBgn0002936	#N/A	1	#N/A	1
	FBgn0026160	FBgn0027453	1								FBgn0002939	#N/A	#N/A	1	1
	FBgn0026239	FBgn0027492	1								FBgn0002941	#N/A	#N/A	1	1
	FBgn0026250	FBgn0027504	1								FBgn0002962	#N/A	1	#N/A	1
	FBgn0026257	FBgn0027509	1								FBgn0002973	#N/A	#N/A	1	1
	FBgn0026259	FBgn0027512	1								FBgn0002985	#N/A	#N/A	1	1
	FBgn0026323	FBgn0027569	1								FBgn0002989	#N/A	1	#N/A	1
	FBgn0026324	FBgn0027570	1								FBgn0003002	#N/A	#N/A	1	1
	FBgn0026373	FBgn0027582	1								FBgn0003062	#N/A	#N/A	1	1
	FBgn0026411	FBgn0027585	1								FBgn0003071	#N/A	#N/A	1	1
	FBgn0026418	FBgn0027587	1								FBgn0003076	#N/A	1	#N/A	1
	FBgn0026439	FBgn0027589	1								FBgn0003089	#N/A	#N/A	1	1
	FBgn0026562	FBgn0027596	1								FBgn0003093	#N/A	#N/A	1	1
	FBgn0026576	FBgn0027597	1								FBgn0003117	#N/A	1	#N/A	1
	FBgn0026582	FBgn0027608	1								FBgn0003129	#N/A	#N/A	1	1
	FBgn0026592	FBgn0027619	1								FBgn0003130	#N/A	#N/A	1	1
	FBgn0026597	FBgn0027655	1								FBgn0003134	#N/A	1	#N/A	1
	FBgn0026598	FBgn0027790	1								FBgn0003141	#N/A	#N/A	1	1
	FBgn0026754	FBgn0027844	1								FBgn0003165	#N/A	#N/A	1	1
	FBgn0027053	FBgn0027868	1								FBgn0003257	#N/A	1	#N/A	1
	FBgn0027079	FBgn0027889	1								FBgn0003278	#N/A	#N/A	1	1
	FBgn0027083	FBgn0027951	1								FBgn0003295	#N/A	#N/A	1	1
	FBgn0027103	FBgn0028370	1								FBgn0003310	#N/A	1	#N/A	1
	FBgn0027287	FBgn0028371	1								FBgn0003312	#N/A	#N/A	1	1
	FBgn0027376	FBgn0028374	1								FBgn0003330	#N/A	1	#N/A	1
	FBgn0027492	FBgn0028394	1								FBgn0003339	#N/A	#N/A	1	1
	FBgn0027493	FBgn0028407	1								FBgn0003345	#N/A	#N/A	1	1
	FBgn0027499	FBgn0028408	1								FBgn0003396	#N/A	#N/A	1	1
	FBgn0027512	FBgn0028410	1								FBgn0003415	#N/A	#N/A	1	1
	FBgn0027518	FBgn0028479	1								FBgn0003435	#N/A	#N/A	1	1
	FBgn0027525	FBgn0028481	1								FBgn0003448	#N/A	#N/A	1	1
	FBgn0027526	FBgn0028496	1								FBgn0003450	#N/A	#N/A	1	1
	FBgn0027539	FBgn0028509	1								FBgn0003460	#N/A	#N/A	1	1
	FBgn0027562	FBgn0028523	1								FBgn0003486	1	#N/A	#N/A	1
	FBgn0027569	FBgn0028530	1								FBgn0003495	#N/A	#N/A	1	1
	FBgn0027575	FBgn0028533	1								FBgn0003502	#N/A	#N/A	1	1
	FBgn0027605	FBgn0028538	1								FBgn0003517	#N/A	#N/A	1	1
	FBgn0027617	FBgn0028539	1								FBgn0003567	#N/A	#N/A	1	1
	FBgn0027655	FBgn0028541	1								FBgn0003638	#N/A	#N/A	1	1
	FBgn0027779	FBgn0028543	1								FBgn0003651	#N/A	#N/A	1	1
	FBgn0027785	FBgn0028544	1								FBgn0003687	#N/A	#N/A	1	1
	FBgn0027835	FBgn0028577	1								FBgn0003719	#N/A	1	#N/A	1
	FBgn0027865	FBgn0028579	1								FBgn0003742	#N/A	#N/A	1	1
	FBgn0028325	FBgn0028644	1								FBgn0003744	#N/A	#N/A	1	1
	FBgn0028369	FBgn0028645	1								FBgn0003870	#N/A	#N/A	1	1
	FBgn0028375	FBgn0028662	1								FBgn0003882	#N/A	#N/A	1	1
	FBgn0028381	FBgn0028689	1								FBgn0003891	#N/A	#N/A	1	1
	FBgn0028407	FBgn0028691	1								FBgn0003942	#N/A	#N/A	1	1
	FBgn0028422	FBgn0028699	1								FBgn0003961	#N/A	1	#N/A	1
	FBgn0028433	FBgn0028704	1								FBgn0003963	#N/A	#N/A	1	1
	FBgn0028468	FBgn0028734	1								FBgn0003975	#N/A	#N/A	1	1
	FBgn0028470	FBgn0028836	1								FBgn0003977	#N/A	1	#N/A	1
	FBgn0028475	FBgn0028847	1								FBgn0004047	#N/A	#N/A	1	1
	FBgn0028479	FBgn0028875	1								FBgn0004101	#N/A	#N/A	1	1
	FBgn0028496	FBgn0028888	1								FBgn0004103	#N/A	#N/A	1	1
	FBgn0028499	FBgn0028913	1								FBgn0004107	#N/A	1	#N/A	1
	FBgn0028509	FBgn0028952	1								FBgn0004110	#N/A	1	#N/A	1
	FBgn0028523	FBgn0028980	1								FBgn0004177	#N/A	1	#N/A	1
	FBgn0028546	FBgn0029006	1								FBgn0004186	#N/A	1	#N/A	1
	FBgn0028572	FBgn0029082	1								FBgn0004187	#N/A	1	#N/A	1
	FBgn0028573	FBgn0029092	1								FBgn0004188	#N/A	1	#N/A	1
	FBgn0028581	FBgn0029114	1								FBgn0004370	#N/A	#N/A	1	1
	FBgn0028644	FBgn0029152	1								FBgn0004372	#N/A	#N/A	1	1
	FBgn0028645	FBgn0029155	1								FBgn0004394	#N/A	#N/A	1	1
	FBgn0028646	FBgn0031228	1								FBgn0004396	#N/A	#N/A	1	1
	FBgn0028647	FBgn0031257	1								FBgn0004406	#N/A	1	#N/A	1
	FBgn0028670	FBgn0031258	1								FBgn0004436	#N/A	#N/A	1	1
	FBgn0028671	FBgn0031275	1								FBgn0004463	#N/A	1	#N/A	1
	FBgn0028684	FBgn0031299	1								FBgn0004510	#N/A	#N/A	1	1
	FBgn0028688	FBgn0031305	1								FBgn0004516	#N/A	#N/A	1	1
	FBgn0028691	FBgn0031318	1								FBgn0004567	#N/A	#N/A	1	1
	FBgn0028699	FBgn0031332	1								FBgn0004569	#N/A	#N/A	1	1
	FBgn0028700	FBgn0031337	1								FBgn0004587	#N/A	#N/A	1	1
	FBgn0028856	FBgn0031345	1								FBgn0004595	#N/A	#N/A	1	1
	FBgn0028867	FBgn0031359	1								FBgn0004607	#N/A	#N/A	1	1
	FBgn0028875	FBgn0031361	1								FBgn0004611	#N/A	#N/A	1	1
	FBgn0028886	FBgn0031367	1								FBgn0004618	#N/A	1	#N/A	1
	FBgn0028887	FBgn0031374	1								FBgn0004635	#N/A	#N/A	1	1
	FBgn0028888	FBgn0031375	1								FBgn0004647	#N/A	1	#N/A	1
	FBgn0028895	FBgn0031384	1								FBgn0004666	#N/A	#N/A	1	1
	FBgn0028906	FBgn0031392	1								FBgn0004784	#N/A	#N/A	1	1
	FBgn0028913	FBgn0031401	1								FBgn0004795	#N/A	#N/A	1	1
	FBgn0028961	FBgn0031413	1								FBgn0004797	#N/A	#N/A	1	1
	FBgn0028962	FBgn0031414	1								FBgn0004839	#N/A	1	#N/A	1
	FBgn0028974	FBgn0031428	1								FBgn0004852	#N/A	#N/A	1	1
	FBgn0028992	FBgn0031435	1								FBgn0004858	#N/A	#N/A	1	1
	FBgn0029105	FBgn0031443	1								FBgn0004860	#N/A	#N/A	1	1
	FBgn0029114	FBgn0031444	1								FBgn0004861	#N/A	1	#N/A	1
	FBgn0029157	FBgn0031449	1								FBgn0004862	#N/A	1	#N/A	1
	FBgn0029170	FBgn0031453	1								FBgn0004865	#N/A	#N/A	1	1
	FBgn0029174	FBgn0031458	1								FBgn0004870	#N/A	#N/A	1	1
	FBgn0029603	FBgn0031461	1								FBgn0004880	#N/A	#N/A	1	1
	FBgn0029669	FBgn0031463	1								FBgn0004888	1	#N/A	#N/A	1
	FBgn0029688	FBgn0031472	1								FBgn0004889	#N/A	#N/A	1	1
	FBgn0029768	FBgn0031473	1								FBgn0004897	#N/A	1	#N/A	1
	FBgn0029798	FBgn0031474	1								FBgn0004898	#N/A	#N/A	1	1
	FBgn0029810	FBgn0031488	1								FBgn0004901	#N/A	#N/A	1	1
	FBgn0029885	FBgn0031512	1								FBgn0004907	#N/A	#N/A	1	1
	FBgn0029939	FBgn0031514	1								FBgn0004919	#N/A	#N/A	1	1
	FBgn0029957	FBgn0031516	1								FBgn0005198	#N/A	#N/A	1	1
	FBgn0029958	FBgn0031530	1								FBgn0005558	#N/A	#N/A	1	1
	FBgn0029959	FBgn0031562	1								FBgn0005561	#N/A	#N/A	1	1
	FBgn0030156	FBgn0031568	1								FBgn0005624	#N/A	#N/A	1	1
	FBgn0030252	FBgn0031589	1								FBgn0005638	#N/A	#N/A	1	1
	FBgn0030276	FBgn0031620	1								FBgn0005648	#N/A	#N/A	1	1
	FBgn0030342	FBgn0031627	1								FBgn0005649	#N/A	1	#N/A	1
	FBgn0030354	FBgn0031634	1								FBgn0005654	#N/A	1	#N/A	1
	FBgn0030528	FBgn0031649	1								FBgn0005659	#N/A	1	#N/A	1
	FBgn0030551	FBgn0031692	1								FBgn0005666	#N/A	#N/A	1	1
	FBgn0030552	FBgn0031696	1								FBgn0005671	#N/A	#N/A	1	1
	FBgn0030569	FBgn0031729	1								FBgn0005672	#N/A	1	#N/A	1
	FBgn0030593	FBgn0031738	1								FBgn0005674	#N/A	1	#N/A	1
	FBgn0030634	FBgn0031741	1								FBgn0005677	#N/A	#N/A	1	1
	FBgn0030715	FBgn0031763	1								FBgn0005694	#N/A	#N/A	1	1
	FBgn0030842	FBgn0031778	1								FBgn0005695	#N/A	#N/A	1	1
	FBgn0030871	FBgn0031786	1								FBgn0005696	#N/A	1	#N/A	1
	FBgn0030884	FBgn0031811	1								FBgn0005771	#N/A	#N/A	1	1
	FBgn0030904	FBgn0031813	1								FBgn0008636	#N/A	#N/A	1	1
	FBgn0030940	FBgn0031814	1								FBgn0008646	#N/A	1	#N/A	1
	FBgn0030951	FBgn0031820	1								FBgn0008651	#N/A	1	#N/A	1
	FBgn0030952	FBgn0031850	1								FBgn0010015	#N/A	#N/A	1	1
	FBgn0031033	FBgn0031855	1								FBgn0010217	#N/A	#N/A	1	1
	FBgn0031054	FBgn0031866	1								FBgn0010222	1	#N/A	#N/A	1
	FBgn0031091	FBgn0031869	1								FBgn0010226	#N/A	#N/A	1	1
	FBgn0031097	FBgn0031875	1								FBgn0010247	#N/A	#N/A	1	1
	FBgn0031098	FBgn0031888	1								FBgn0010269	#N/A	#N/A	1	1
	FBgn0031099	FBgn0031896	1								FBgn0010280	#N/A	#N/A	1	1
	FBgn0031115	FBgn0031902	1								FBgn0010288	#N/A	#N/A	1	1
	FBgn0031134	FBgn0031903	1								FBgn0010300	#N/A	1	#N/A	1
	FBgn0031292	FBgn0031913	1								FBgn0010303	#N/A	#N/A	1	1
	FBgn0031313	FBgn0031945	1								FBgn0010309	#N/A	1	#N/A	1
	FBgn0031343	FBgn0031955	1								FBgn0010323	#N/A	#N/A	1	1
	FBgn0031344	FBgn0031961	1								FBgn0010339	#N/A	1	#N/A	1
	FBgn0031374	FBgn0031990	1								FBgn0010355	#N/A	#N/A	1	1
	FBgn0031377	FBgn0032021	1								FBgn0010379	#N/A	#N/A	1	1
	FBgn0031379	FBgn0032025	1								FBgn0010382	#N/A	#N/A	1	1
	FBgn0031381	FBgn0032065	1								FBgn0010388	#N/A	1	#N/A	1
	FBgn0031384	FBgn0032066	1								FBgn0010389	#N/A	1	#N/A	1
	FBgn0031418	FBgn0032074	1								FBgn0010395	#N/A	#N/A	1	1
	FBgn0031421	FBgn0032077	1								FBgn0010438	#N/A	1	#N/A	1
	FBgn0031429	FBgn0032080	1								FBgn0010488	#N/A	#N/A	1	1
	FBgn0031431	FBgn0032082	1								FBgn0010531	#N/A	#N/A	1	1
	FBgn0031457	FBgn0032088	1								FBgn0010548	#N/A	#N/A	1	1
	FBgn0031458	FBgn0032096	1								FBgn0010612	#N/A	#N/A	1	1
	FBgn0031473	FBgn0032109	1								FBgn0010620	#N/A	#N/A	1	1
	FBgn0031476	FBgn0032111	1								FBgn0010762	#N/A	#N/A	1	1
	FBgn0031512	FBgn0032120	1								FBgn0010768	#N/A	1	#N/A	1
	FBgn0031514	FBgn0032123	1								FBgn0010786	#N/A	#N/A	1	1
	FBgn0031515	FBgn0032135	1								FBgn0010909	#N/A	#N/A	1	1
	FBgn0031534	FBgn0032136	1								FBgn0010926	#N/A	1	#N/A	1
	FBgn0031540	FBgn0032151	1								FBgn0011206	#N/A	#N/A	1	1
	FBgn0031575	FBgn0032188	1								FBgn0011224	#N/A	#N/A	1	1
	FBgn0031598	FBgn0032287	1								FBgn0011284	#N/A	#N/A	1	1
	FBgn0031606	FBgn0032313	1								FBgn0011300	#N/A	#N/A	1	1
	FBgn0031627	FBgn0032330	1								FBgn0011305	#N/A	#N/A	1	1
	FBgn0031632	FBgn0032350	1								FBgn0011481	#N/A	#N/A	1	1
	FBgn0031633	FBgn0032363	1								FBgn0011554	#N/A	#N/A	1	1
	FBgn0031662	FBgn0032394	1								FBgn0011653	#N/A	#N/A	1	1
	FBgn0031663	FBgn0032395	1								FBgn0011656	#N/A	#N/A	1	1
	FBgn0031664	FBgn0032405	1								FBgn0011659	#N/A	#N/A	1	1
	FBgn0031681	FBgn0032439	1								FBgn0011676	#N/A	#N/A	1	1
	FBgn0031683	FBgn0032455	1								FBgn0011701	#N/A	1	#N/A	1
	FBgn0031703	FBgn0032456	1								FBgn0011706	#N/A	1	#N/A	1
	FBgn0031725	FBgn0032513	1								FBgn0011723	#N/A	#N/A	1	1
	FBgn0031734	FBgn0032536	1								FBgn0011739	#N/A	#N/A	1	1
	FBgn0031736	FBgn0032590	1								FBgn0011754	#N/A	#N/A	1	1
	FBgn0031738	FBgn0032609	1								FBgn0011760	#N/A	#N/A	1	1
	FBgn0031741	FBgn0032618	1								FBgn0011769	#N/A	1	#N/A	1
	FBgn0031745	FBgn0032624	1								FBgn0011785	#N/A	1	#N/A	1
	FBgn0031758	FBgn0032625	1								FBgn0011802	#N/A	#N/A	1	1
	FBgn0031784	FBgn0032629	1								FBgn0011817	#N/A	#N/A	1	1
	FBgn0031824	FBgn0032633	1								FBgn0011845	#N/A	1	#N/A	1
	FBgn0031826	FBgn0032645	1								FBgn0011860	#N/A	#N/A	1	1
	FBgn0031836	FBgn0032649	1								FBgn0011864	#N/A	#N/A	1	1
	FBgn0031837	FBgn0032656	1								FBgn0011890	#N/A	#N/A	1	1
	FBgn0031851	FBgn0032663	1								FBgn0011906	#N/A	#N/A	1	1
	FBgn0031855	FBgn0032666	1								FBgn0011955	#N/A	#N/A	1	1
	FBgn0031858	FBgn0032681	1								FBgn0011956	#N/A	#N/A	1	1
	FBgn0031866	FBgn0032682	1								FBgn0011984	#N/A	1	#N/A	1
	FBgn0031872	FBgn0032683	1								FBgn0011999	#N/A	#N/A	1	1
	FBgn0031873	FBgn0032684	1								FBgn0012004	#N/A	#N/A	1	1
	FBgn0031879	FBgn0032685	1								FBgn0013269	#N/A	#N/A	1	1
	FBgn0031883	FBgn0032694	1								FBgn0013432	#N/A	1	#N/A	1
	FBgn0031918	FBgn0032723	1								FBgn0013548	#N/A	#N/A	1	1
	FBgn0031920	FBgn0032768	1								FBgn0013751	#N/A	#N/A	1	1
	FBgn0031935	FBgn0032772	1								FBgn0013756	#N/A	#N/A	1	1
	FBgn0031936	FBgn0032775	1								FBgn0013762	#N/A	#N/A	1	1
	FBgn0031944	FBgn0032779	1								FBgn0013770	#N/A	#N/A	1	1
	FBgn0031945	FBgn0032780	1								FBgn0013772	#N/A	#N/A	1	1
	FBgn0031955	FBgn0032783	1								FBgn0013799	#N/A	#N/A	1	1
	FBgn0031975	FBgn0032788	1								FBgn0013973	#N/A	#N/A	1	1
	FBgn0031981	FBgn0032791	1								FBgn0014006	#N/A	1	#N/A	1
	FBgn0031990	FBgn0032796	1								FBgn0014010	#N/A	#N/A	1	1
	FBgn0031993	FBgn0032803	1								FBgn0014011	#N/A	#N/A	1	1
	FBgn0032006	FBgn0032839	1								FBgn0014037	#N/A	#N/A	1	1
	FBgn0032048	FBgn0032840	1								FBgn0014343	#N/A	1	#N/A	1
	FBgn0032049	FBgn0032850	1								FBgn0014388	#N/A	#N/A	1	1
	FBgn0032094	FBgn0032859	1								FBgn0014391	#N/A	#N/A	1	1
	FBgn0032095	FBgn0032886	1								FBgn0014417	#N/A	1	#N/A	1
	FBgn0032110	FBgn0032896	1								FBgn0014427	#N/A	#N/A	1	1
	FBgn0032119	FBgn0032910	1								FBgn0014859	#N/A	#N/A	1	1
	FBgn0032123	FBgn0032940	1								FBgn0014869	#N/A	1	#N/A	1
	FBgn0032138	FBgn0032943	1								FBgn0014870	#N/A	#N/A	1	1
	FBgn0032153	FBgn0032988	1								FBgn0015011	#N/A	1	#N/A	1
	FBgn0032154	FBgn0033015	1								FBgn0015240	#N/A	1	#N/A	1
	FBgn0032167	FBgn0033017	1								FBgn0015270	#N/A	1	#N/A	1
	FBgn0032181	FBgn0033021	1								FBgn0015278	#N/A	#N/A	1	1
	FBgn0032187	FBgn0033033	1								FBgn0015282	#N/A	1	#N/A	1
	FBgn0032194	FBgn0033048	1								FBgn0015295	#N/A	#N/A	1	1
	FBgn0032208	FBgn0033058	1								FBgn0015360	#N/A	#N/A	1	1
	FBgn0032218	FBgn0033059	1								FBgn0015371	#N/A	#N/A	1	1
	FBgn0032287	FBgn0033062	1								FBgn0015381	#N/A	#N/A	1	1
	FBgn0032289	FBgn0033063	1								FBgn0015399	#N/A	#N/A	1	1
	FBgn0032330	FBgn0033065	1								FBgn0015520	#N/A	1	#N/A	1
	FBgn0032338	FBgn0033067	1								FBgn0015521	#N/A	1	#N/A	1
	FBgn0032339	FBgn0033069	1								FBgn0015524	#N/A	#N/A	1	1
	FBgn0032348	FBgn0033072	1								FBgn0015546	#N/A	#N/A	1	1
	FBgn0032358	FBgn0033074	1								FBgn0015614	#N/A	#N/A	1	1
	FBgn0032361	FBgn0033075	1								FBgn0015622	#N/A	#N/A	1	1
	FBgn0032365	FBgn0033086	1								FBgn0015625	#N/A	1	#N/A	1
	FBgn0032366	FBgn0033090	1								FBgn0015737	#N/A	1	#N/A	1
	FBgn0032368	FBgn0033092	1								FBgn0015772	#N/A	#N/A	1	1
	FBgn0032369	FBgn0033095	1								FBgn0015781	#N/A	1	#N/A	1
	FBgn0032381	FBgn0033097	1								FBgn0015793	#N/A	#N/A	1	1
	FBgn0032407	FBgn0033155	1								FBgn0015903	#N/A	#N/A	1	1
	FBgn0032408	FBgn0033159	1								FBgn0015904	#N/A	#N/A	1	1
	FBgn0032439	FBgn0033166	1								FBgn0015919	#N/A	#N/A	1	1
	FBgn0032475	FBgn0033169	1								FBgn0016031	#N/A	#N/A	1	1
	FBgn0032484	FBgn0033184	1								FBgn0016034	#N/A	#N/A	1	1
	FBgn0032485	FBgn0033186	1								FBgn0016054	1	#N/A	#N/A	1
	FBgn0032488	FBgn0033192	1								FBgn0016076	#N/A	#N/A	1	1
	FBgn0032489	FBgn0033194	1								FBgn0016119	#N/A	1	#N/A	1
	FBgn0032497	FBgn0033204	1								FBgn0016123	#N/A	1	#N/A	1
	FBgn0032553	FBgn0033212	1								FBgn0016126	#N/A	#N/A	1	1
	FBgn0032586	FBgn0033240	1								FBgn0016131	#N/A	#N/A	1	1
	FBgn0032593	FBgn0033252	1								FBgn0016641	#N/A	#N/A	1	1
	FBgn0032595	FBgn0033266	1								FBgn0016691	#N/A	1	#N/A	1
	FBgn0032596	FBgn0033268	1								FBgn0017424	#N/A	#N/A	1	1
	FBgn0032597	FBgn0033277	1								FBgn0017550	#N/A	#N/A	1	1
	FBgn0032598	FBgn0033296	1								FBgn0019650	#N/A	#N/A	1	1
	FBgn0032600	FBgn0033308	1								FBgn0019686	#N/A	#N/A	1	1
	FBgn0032601	FBgn0033348	1								FBgn0019809	#N/A	#N/A	1	1
	FBgn0032602	FBgn0033359	1								FBgn0019890	#N/A	#N/A	1	1
	FBgn0032603	FBgn0033379	1								FBgn0019940	#N/A	1	#N/A	1
	FBgn0032609	FBgn0033403	1								FBgn0019990	#N/A	1	#N/A	1
	FBgn0032612	FBgn0033405	1								FBgn0020018	#N/A	1	#N/A	1
	FBgn0032615	FBgn0033412	1								FBgn0020235	#N/A	1	#N/A	1
	FBgn0032618	FBgn0033438	1								FBgn0020238	#N/A	1	#N/A	1
	FBgn0032627	FBgn0033463	1								FBgn0020248	#N/A	#N/A	1	1
	FBgn0032629	FBgn0033476	1								FBgn0020251	#N/A	#N/A	1	1
	FBgn0032631	FBgn0033482	1								FBgn0020257	#N/A	#N/A	1	1
	FBgn0032633	FBgn0033494	1								FBgn0020261	#N/A	1	#N/A	1
	FBgn0032694	FBgn0033497	1								FBgn0020270	#N/A	1	#N/A	1
	FBgn0032713	FBgn0033504	1								FBgn0020279	#N/A	#N/A	1	1
	FBgn0032734	FBgn0033538	1								FBgn0020294	#N/A	#N/A	1	1
	FBgn0032751	FBgn0033539	1								FBgn0020306	#N/A	#N/A	1	1
	FBgn0032752	FBgn0033551	1								FBgn0020307	#N/A	#N/A	1	1
	FBgn0032774	FBgn0033579	1								FBgn0020312	#N/A	#N/A	1	1
	FBgn0032783	FBgn0033594	1								FBgn0020370	#N/A	#N/A	1	1
	FBgn0033520	FBgn0033601	1								FBgn0020407	#N/A	1	#N/A	1
	FBgn0033657	FBgn0033602	1								FBgn0020440	#N/A	#N/A	1	1
	FBgn0033679	FBgn0033624	1								FBgn0020443	#N/A	#N/A	1	1
	FBgn0033697	FBgn0033636	1								FBgn0020496	#N/A	1	#N/A	1
	FBgn0033698	FBgn0033638	1								FBgn0020546	#N/A	1	#N/A	1
	FBgn0033731	FBgn0033649	1								FBgn0020621	#N/A	#N/A	1	1
	FBgn0033740	FBgn0033652	1								FBgn0020622	#N/A	#N/A	1	1
	FBgn0033741	FBgn0033657	1								FBgn0021847	#N/A	#N/A	1	1
	FBgn0033742	FBgn0033659	1								FBgn0021895	#N/A	#N/A	1	1
	FBgn0033744	FBgn0033663	1								FBgn0022361	#N/A	#N/A	1	1
	FBgn0033777	FBgn0033667	1								FBgn0022382	#N/A	#N/A	1	1
	FBgn0033818	FBgn0033668	1								FBgn0022699	#N/A	1	#N/A	1
	FBgn0033819	FBgn0033683	1								FBgn0022702	#N/A	#N/A	1	1
	FBgn0033831	FBgn0033685	1								FBgn0022709	#N/A	#N/A	1	1
	FBgn0033842	FBgn0033686	1								FBgn0022710	#N/A	#N/A	1	1
	FBgn0033866	FBgn0033688	1								FBgn0022787	#N/A	1	#N/A	1
	FBgn0033867	FBgn0033692	1								FBgn0022800	#N/A	#N/A	1	1
	FBgn0033893	FBgn0033693	1								FBgn0022935	#N/A	1	#N/A	1
	FBgn0033924	FBgn0033698	1								FBgn0022936	#N/A	#N/A	1	1
	FBgn0033936	FBgn0033702	1								FBgn0022943	#N/A	1	#N/A	1
	FBgn0033958	FBgn0033717	1								FBgn0023076	#N/A	#N/A	1	1
	FBgn0034072	FBgn0033724	1								FBgn0023083	#N/A	1	#N/A	1
	FBgn0034286	FBgn0033731	1								FBgn0023091	#N/A	#N/A	1	1
	FBgn0034372	FBgn0033740	1								FBgn0023143	#N/A	#N/A	1	1
	FBgn0034405	FBgn0033744	1								FBgn0023179	#N/A	1	#N/A	1
	FBgn0034420	FBgn0033752	1								FBgn0023212	#N/A	1	#N/A	1
	FBgn0034583	FBgn0033763	1								FBgn0023213	#N/A	#N/A	1	1
	FBgn0034595	FBgn0033775	1								FBgn0023395	#N/A	#N/A	1	1
	FBgn0034722	FBgn0033777	1								FBgn0023441	#N/A	#N/A	1	1
	FBgn0034859	FBgn0033783	1								FBgn0023479	#N/A	#N/A	1	1
	FBgn0034894	FBgn0033820	1								FBgn0023495	#N/A	1	#N/A	1
	FBgn0035142	FBgn0033827	1								FBgn0023528	#N/A	#N/A	1	1
	FBgn0035144	FBgn0033855	1								FBgn0023535	#N/A	#N/A	1	1
	FBgn0035152	FBgn0033865	1								FBgn0024150	#N/A	#N/A	1	1
	FBgn0035153	FBgn0033866	1								FBgn0024188	#N/A	#N/A	1	1
	FBgn0035178	FBgn0033867	1								FBgn0024222	#N/A	#N/A	1	1
	FBgn0035199	FBgn0033869	1								FBgn0024244	#N/A	#N/A	1	1
	FBgn0035231	FBgn0033872	1								FBgn0024245	#N/A	#N/A	1	1
	FBgn0035260	FBgn0033887	1								FBgn0024248	#N/A	#N/A	1	1
	FBgn0035286	FBgn0033904	1								FBgn0024288	#N/A	1	#N/A	1
	FBgn0035293	FBgn0033915	1								FBgn0024291	#N/A	1	#N/A	1
	FBgn0035331	FBgn0033925	1								FBgn0024330	#N/A	#N/A	1	1
	FBgn0035374	FBgn0033949	1								FBgn0024360	#N/A	1	#N/A	1
	FBgn0035375	FBgn0033954	1								FBgn0024491	#N/A	1	#N/A	1
	FBgn0035416	FBgn0033958	1								FBgn0024509	#N/A	1	#N/A	1
	FBgn0035420	FBgn0033968	1								FBgn0024555	#N/A	#N/A	1	1
	FBgn0035425	FBgn0033969	1								FBgn0024733	#N/A	#N/A	1	1
	FBgn0035426	FBgn0033970	1								FBgn0024734	#N/A	#N/A	1	1
	FBgn0035427	FBgn0033971	1								FBgn0024804	#N/A	#N/A	1	1
	FBgn0035428	FBgn0033980	1								FBgn0024841	#N/A	#N/A	1	1
	FBgn0035430	FBgn0033981	1								FBgn0024913	#N/A	#N/A	1	1
	FBgn0035431	FBgn0033982	1								FBgn0024944	#N/A	1	#N/A	1
	FBgn0035432	FBgn0033983	1								FBgn0024947	1	#N/A	#N/A	1
	FBgn0035434	FBgn0033984	1								FBgn0024957	#N/A	#N/A	1	1
	FBgn0035481	FBgn0033985	1								FBgn0024958	#N/A	1	#N/A	1
	FBgn0035515	FBgn0033987	1								FBgn0024995	#N/A	#N/A	1	1
	FBgn0035533	FBgn0033988	1								FBgn0025360	#N/A	#N/A	1	1
	FBgn0035534	FBgn0033989	1								FBgn0025366	#N/A	#N/A	1	1
	FBgn0035538	FBgn0034030	1								FBgn0025394	#N/A	#N/A	1	1
	FBgn0035543	FBgn0034033	1								FBgn0025455	#N/A	#N/A	1	1
	FBgn0035569	FBgn0034046	1								FBgn0025456	#N/A	1	#N/A	1
	FBgn0035574	FBgn0034049	1								FBgn0025525	#N/A	#N/A	1	1
	FBgn0035581	FBgn0034071	1								FBgn0025571	#N/A	1	#N/A	1
	FBgn0035582	FBgn0034087	1								FBgn0025674	#N/A	#N/A	1	1
	FBgn0035583	FBgn0034136	1								FBgn0025702	#N/A	#N/A	1	1
	FBgn0035586	FBgn0034156	1								FBgn0025776	#N/A	#N/A	1	1
	FBgn0035587	FBgn0034158	1								FBgn0025781	#N/A	1	#N/A	1
	FBgn0035648	FBgn0034162	1								FBgn0025808	#N/A	1	#N/A	1
	FBgn0035673	FBgn0034194	1								FBgn0025936	#N/A	#N/A	1	1
	FBgn0035674	FBgn0034204	1								FBgn0026015	#N/A	#N/A	1	1
	FBgn0035686	FBgn0034221	1								FBgn0026061	#N/A	#N/A	1	1
	FBgn0035687	FBgn0034251	1								FBgn0026079	#N/A	#N/A	1	1
	FBgn0035695	FBgn0034253	1								FBgn0026147	#N/A	#N/A	1	1
	FBgn0035756	FBgn0034275	1								FBgn0026190	#N/A	#N/A	1	1
	FBgn0035777	FBgn0034286	1								FBgn0026199	#N/A	#N/A	1	1
	FBgn0035813	FBgn0034300	1								FBgn0026250	#N/A	1	#N/A	1
	FBgn0035928	FBgn0034308	1								FBgn0026257	#N/A	1	#N/A	1
	FBgn0035931	FBgn0034356	1								FBgn0026262	#N/A	#N/A	1	1
	FBgn0035932	FBgn0034371	1								FBgn0026317	#N/A	#N/A	1	1
	FBgn0035934	FBgn0034389	1								FBgn0026323	#N/A	1	#N/A	1
	FBgn0035936	FBgn0034391	1								FBgn0026324	#N/A	1	#N/A	1
	FBgn0035948	FBgn0034394	1								FBgn0026371	#N/A	#N/A	1	1
	FBgn0035956	FBgn0034396	1								FBgn0026373	#N/A	1	#N/A	1
	FBgn0035975	FBgn0034400	1								FBgn0026411	#N/A	1	#N/A	1
	FBgn0035976	FBgn0034408	1								FBgn0026427	#N/A	#N/A	1	1
	FBgn0035978	FBgn0034417	1								FBgn0026573	#N/A	#N/A	1	1
	FBgn0035981	FBgn0034439	1								FBgn0026577	#N/A	#N/A	1	1
	FBgn0036019	FBgn0034441	1								FBgn0026582	#N/A	1	#N/A	1
	FBgn0036020	FBgn0034468	1								FBgn0026630	#N/A	#N/A	1	1
	FBgn0036023	FBgn0034472	1								FBgn0026718	#N/A	#N/A	1	1
	FBgn0036024	FBgn0034480	1								FBgn0026722	#N/A	#N/A	1	1
	FBgn0036035	FBgn0034483	1								FBgn0026737	1	#N/A	#N/A	1
	FBgn0036036	FBgn0034504	1								FBgn0026778	#N/A	#N/A	1	1
	FBgn0036063	FBgn0034512	1								FBgn0026869	#N/A	#N/A	1	1
	FBgn0036078	FBgn0034530	1								FBgn0027053	#N/A	1	#N/A	1
	FBgn0036096	FBgn0034540	1								FBgn0027054	#N/A	#N/A	1	1
	FBgn0036138	FBgn0034543	1								FBgn0027066	#N/A	#N/A	1	1
	FBgn0036139	FBgn0034548	1								FBgn0027074	#N/A	#N/A	1	1
	FBgn0036143	FBgn0034566	1								FBgn0027079	#N/A	1	#N/A	1
	FBgn0036144	FBgn0034570	1								FBgn0027082	#N/A	#N/A	1	1
	FBgn0036145	FBgn0034599	1								FBgn0027101	#N/A	#N/A	1	1
	FBgn0036147	FBgn0034602	1								FBgn0027296	#N/A	#N/A	1	1
	FBgn0036150	FBgn0034605	1								FBgn0027339	#N/A	#N/A	1	1
	FBgn0036155	FBgn0034606	1								FBgn0027375	#N/A	#N/A	1	1
	FBgn0036160	FBgn0034642	1								FBgn0027453	#N/A	#N/A	1	1
	FBgn0036161	FBgn0034660	1								FBgn0027493	#N/A	1	#N/A	1
	FBgn0036186	FBgn0034667	1								FBgn0027499	#N/A	1	#N/A	1
	FBgn0036187	FBgn0034687	1								FBgn0027504	#N/A	#N/A	1	1
	FBgn0036210	FBgn0034693	1								FBgn0027508	#N/A	#N/A	1	1
	FBgn0036211	FBgn0034724	1								FBgn0027518	#N/A	1	#N/A	1
	FBgn0036220	FBgn0034725	1								FBgn0027525	#N/A	1	#N/A	1
	FBgn0036221	FBgn0034727	1								FBgn0027528	#N/A	#N/A	1	1
	FBgn0036222	FBgn0034733	1								FBgn0027553	#N/A	#N/A	1	1
	FBgn0036230	FBgn0034784	1								FBgn0027558	#N/A	#N/A	1	1
	FBgn0036233	FBgn0034808	1								FBgn0027570	#N/A	#N/A	1	1
	FBgn0036234	FBgn0034822	1								FBgn0027579	#N/A	#N/A	1	1
	FBgn0036260	FBgn0034856	1								FBgn0027580	#N/A	#N/A	1	1
	FBgn0036273	FBgn0034860	1								FBgn0027587	#N/A	#N/A	1	1
	FBgn0036282	FBgn0034861	1								FBgn0027603	#N/A	#N/A	1	1
	FBgn0036373	FBgn0034893	1								FBgn0027611	#N/A	#N/A	1	1
	FBgn0036376	FBgn0034894	1								FBgn0027617	#N/A	1	#N/A	1
	FBgn0036377	FBgn0034897	1								FBgn0027619	#N/A	#N/A	1	1
	FBgn0036405	FBgn0034903	1								FBgn0027785	#N/A	1	#N/A	1
	FBgn0036436	FBgn0034946	1								FBgn0027835	#N/A	1	#N/A	1
	FBgn0036437	FBgn0034997	1								FBgn0027844	#N/A	#N/A	1	1
	FBgn0036446	FBgn0035001	1								FBgn0027868	#N/A	#N/A	1	1
	FBgn0036454	FBgn0035005	1								FBgn0027889	#N/A	#N/A	1	1
	FBgn0036493	FBgn0035006	1								FBgn0027951	#N/A	#N/A	1	1
	FBgn0036495	FBgn0035010	1								FBgn0028325	#N/A	1	#N/A	1
	FBgn0036498	FBgn0035041	1								FBgn0028360	#N/A	#N/A	1	1
	FBgn0036499	FBgn0035059	1								FBgn0028375	#N/A	1	#N/A	1
	FBgn0036500	FBgn0035089	1								FBgn0028381	#N/A	1	#N/A	1
	FBgn0036503	FBgn0035094	1								FBgn0028410	#N/A	#N/A	1	1
	FBgn0036514	FBgn0035142	1								FBgn0028475	#N/A	1	#N/A	1
	FBgn0036515	FBgn0035147	1								FBgn0028481	#N/A	#N/A	1	1
	FBgn0036542	FBgn0035160	1								FBgn0028497	#N/A	#N/A	1	1
	FBgn0036544	FBgn0035162	1								FBgn0028530	#N/A	#N/A	1	1
	FBgn0036545	FBgn0035199	1								FBgn0028546	#N/A	1	#N/A	1
	FBgn0036546	FBgn0035216	1								FBgn0028550	#N/A	#N/A	1	1
	FBgn0036551	FBgn0035217	1								FBgn0028577	#N/A	#N/A	1	1
	FBgn0036552	FBgn0035273	1								FBgn0028581	#N/A	1	#N/A	1
	FBgn0036560	FBgn0035286	1								FBgn0028582	#N/A	#N/A	1	1
	FBgn0036576	FBgn0035287	1								FBgn0028647	#N/A	1	#N/A	1
	FBgn0036591	FBgn0035331	1								FBgn0028684	#N/A	1	#N/A	1
	FBgn0036602	FBgn0035332	1								FBgn0028688	#N/A	1	#N/A	1
	FBgn0036659	FBgn0035360	1								FBgn0028689	#N/A	#N/A	1	1
	FBgn0036661	FBgn0035384	1								FBgn0028700	#N/A	1	#N/A	1
	FBgn0036663	FBgn0035400	1								FBgn0028734	#N/A	#N/A	1	1
	FBgn0036698	FBgn0035424	1								FBgn0028789	#N/A	#N/A	1	1
	FBgn0036711	FBgn0035426	1								FBgn0028836	#N/A	#N/A	1	1
	FBgn0036735	FBgn0035427	1								FBgn0028847	#N/A	#N/A	1	1
	FBgn0036740	FBgn0035428	1								FBgn0028852	1	#N/A	#N/A	1
	FBgn0036741	FBgn0035432	1								FBgn0028887	#N/A	1	#N/A	1
	FBgn0036756	FBgn0035445	1								FBgn0028895	#N/A	1	#N/A	1
	FBgn0038098	FBgn0035453	1								FBgn0028919	#N/A	#N/A	1	1
	FBgn0038099	FBgn0035468	1								FBgn0028947	#N/A	#N/A	1	1
	FBgn0038100	FBgn0035486	1								FBgn0028979	#N/A	#N/A	1	1
	FBgn0038108	FBgn0035505	1								FBgn0028996	#N/A	#N/A	1	1
	FBgn0038114	FBgn0035522	1								FBgn0029006	#N/A	#N/A	1	1
	FBgn0038118	FBgn0035533	1								FBgn0029152	#N/A	#N/A	1	1
	FBgn0038132	FBgn0035539	1								FBgn0029155	#N/A	#N/A	1	1
	FBgn0038133	FBgn0035568	1								FBgn0029157	#N/A	1	#N/A	1
	FBgn0038142	FBgn0035571	1								FBgn0029174	#N/A	1	#N/A	1
	FBgn0038143	FBgn0035574	1								FBgn0029176	#N/A	#N/A	1	1
	FBgn0038147	FBgn0035607	1								FBgn0029745	#N/A	#N/A	1	1
	FBgn0038148	FBgn0035625	1								FBgn0029754	#N/A	#N/A	1	1
	FBgn0038149	FBgn0035676	1								FBgn0029798	#N/A	1	#N/A	1
	FBgn0038168	FBgn0035699	1								FBgn0029848	#N/A	#N/A	1	1
	FBgn0038175	FBgn0035704	1								FBgn0029868	#N/A	#N/A	1	1
	FBgn0038181	FBgn0035710	1								FBgn0029879	#N/A	#N/A	1	1
	FBgn0038183	FBgn0035719	1								FBgn0029897	#N/A	#N/A	1	1
	FBgn0038196	FBgn0035720	1								FBgn0029911	#N/A	#N/A	1	1
	FBgn0038197	FBgn0035733	1								FBgn0029939	#N/A	1	#N/A	1
	FBgn0038199	FBgn0035736	1								FBgn0029941	#N/A	#N/A	1	1
	FBgn0038200	FBgn0035767	1								FBgn0029958	#N/A	1	#N/A	1
	FBgn0038202	FBgn0035785	1								FBgn0029959	#N/A	1	#N/A	1
	FBgn0038203	FBgn0035790	1								FBgn0030027	#N/A	#N/A	1	1
	FBgn0038205	FBgn0035802	1								FBgn0030054	1	#N/A	#N/A	1
	FBgn0038207	FBgn0035815	1								FBgn0030087	#N/A	#N/A	1	1
	FBgn0038208	FBgn0035816	1								FBgn0030162	#N/A	#N/A	1	1
	FBgn0038209	FBgn0035844	1								FBgn0030354	#N/A	1	#N/A	1
	FBgn0038211	FBgn0035848	1								FBgn0030434	#N/A	#N/A	1	1
	FBgn0038213	FBgn0035856	1								FBgn0030539	#N/A	#N/A	1	1
	FBgn0038214	FBgn0035921	1								FBgn0030543	#N/A	#N/A	1	1
	FBgn0038217	FBgn0035934	1								FBgn0030552	#N/A	1	#N/A	1
	FBgn0038236	FBgn0035969	1								FBgn0030554	#N/A	#N/A	1	1
	FBgn0038237	FBgn0036043	1								FBgn0030555	#N/A	#N/A	1	1
	FBgn0038240	FBgn0036083	1								FBgn0030586	#N/A	#N/A	1	1
	FBgn0038242	FBgn0036112	1								FBgn0030587	#N/A	#N/A	1	1
	FBgn0038247	FBgn0036131	1								FBgn0030589	#N/A	#N/A	1	1
	FBgn0038248	FBgn0036154	1								FBgn0030593	#N/A	1	#N/A	1
	FBgn0038250	FBgn0036162	1								FBgn0030661	#N/A	#N/A	1	1
	FBgn0038251	FBgn0036173	1								FBgn0030662	#N/A	#N/A	1	1
	FBgn0038252	FBgn0036202	1								FBgn0030683	#N/A	#N/A	1	1
	FBgn0038256	FBgn0036221	1								FBgn0030738	#N/A	#N/A	1	1
	FBgn0038258	FBgn0036260	1								FBgn0030871	#N/A	1	#N/A	1
	FBgn0038260	FBgn0036271	1								FBgn0030894	#N/A	#N/A	1	1
	FBgn0038261	FBgn0036273	1								FBgn0030914	#N/A	#N/A	1	1
	FBgn0038266	FBgn0036278	1								FBgn0030925	#N/A	#N/A	1	1
	FBgn0038295	FBgn0036285	1								FBgn0030946	1	#N/A	#N/A	1
	FBgn0038296	FBgn0036299	1								FBgn0030961	#N/A	#N/A	1	1
	FBgn0038300	FBgn0036302	1								FBgn0030997	#N/A	#N/A	1	1
	FBgn0038301	FBgn0036306	1								FBgn0031091	#N/A	1	#N/A	1
	FBgn0038303	FBgn0036309	1								FBgn0031099	#N/A	1	#N/A	1
	FBgn0038304	FBgn0036311	1								FBgn0031115	#N/A	1	#N/A	1
	FBgn0038307	FBgn0036316	1								FBgn0031164	#N/A	#N/A	1	1
	FBgn0038311	FBgn0036325	1								FBgn0031228	#N/A	#N/A	1	1
	FBgn0038339	FBgn0036327	1								FBgn0031279	#N/A	#N/A	1	1
	FBgn0038341	FBgn0036351	1								FBgn0031284	1	#N/A	#N/A	1
	FBgn0038343	FBgn0036368	1								FBgn0031294	#N/A	#N/A	1	1
	FBgn0038344	FBgn0036391	1								FBgn0031299	#N/A	#N/A	1	1
	FBgn0038346	FBgn0036433	1								FBgn0031318	#N/A	#N/A	1	1
	FBgn0038347	FBgn0036440	1								FBgn0031319	#N/A	#N/A	1	1
	FBgn0038348	FBgn0036449	1								FBgn0031359	#N/A	#N/A	1	1
	FBgn0038349	FBgn0036454	1								FBgn0031375	#N/A	#N/A	1	1
	FBgn0038350	FBgn0036463	1								FBgn0031377	#N/A	1	#N/A	1
	FBgn0038353	FBgn0036480	1								FBgn0031392	#N/A	#N/A	1	1
	FBgn0038381	FBgn0036481	1								FBgn0031397	#N/A	#N/A	1	1
	FBgn0038388	FBgn0036490	1								FBgn0031401	#N/A	#N/A	1	1
	FBgn0038389	FBgn0036494	1								FBgn0031418	#N/A	1	#N/A	1
	FBgn0038390	FBgn0036497	1								FBgn0031426	#N/A	#N/A	1	1
	FBgn0038391	FBgn0036503	1								FBgn0031428	#N/A	#N/A	1	1
	FBgn0038404	FBgn0036534	1								FBgn0031435	#N/A	#N/A	1	1
	FBgn0038405	FBgn0036544	1								FBgn0031443	#N/A	#N/A	1	1
	FBgn0038407	FBgn0036565	1								FBgn0031444	#N/A	#N/A	1	1
	FBgn0038412	FBgn0036576	1								FBgn0031461	#N/A	#N/A	1	1
	FBgn0038414	FBgn0036586	1								FBgn0031463	#N/A	#N/A	1	1
	FBgn0038415	FBgn0036621	1								FBgn0031470	#N/A	#N/A	1	1
	FBgn0038416	FBgn0036659	1								FBgn0031472	#N/A	#N/A	1	1
	FBgn0038418	FBgn0036660	1								FBgn0031478	#N/A	#N/A	1	1
	FBgn0038419	FBgn0036663	1								FBgn0031488	#N/A	#N/A	1	1
	FBgn0038420	FBgn0036678	1								FBgn0031491	1	#N/A	#N/A	1
	FBgn0038421	FBgn0036684	1								FBgn0031519	#N/A	#N/A	1	1
	FBgn0038422	FBgn0036710	1								FBgn0031529	1	#N/A	#N/A	1
	FBgn0038423	FBgn0036716	1								FBgn0031530	#N/A	#N/A	1	1
	FBgn0038424	FBgn0036725	1								FBgn0031540	#N/A	1	#N/A	1
	FBgn0038425	FBgn0036726	1								FBgn0031575	#N/A	1	#N/A	1
	FBgn0038427	FBgn0036732	1								FBgn0031589	#N/A	#N/A	1	1
	FBgn0038428	FBgn0036733	1								FBgn0031592	#N/A	#N/A	1	1
	FBgn0038429	FBgn0036759	1								FBgn0031606	#N/A	1	#N/A	1
	FBgn0038431	FBgn0036760	1								FBgn0031619	1	#N/A	#N/A	1
	FBgn0038432	FBgn0036773	1								FBgn0031633	#N/A	1	#N/A	1
	FBgn0038435	FBgn0036781	1								FBgn0031655	#N/A	#N/A	1	1
	FBgn0038436	FBgn0036789	1								FBgn0031661	#N/A	#N/A	1	1
	FBgn0038438	FBgn0036790	1								FBgn0031662	#N/A	1	#N/A	1
	FBgn0038439	FBgn0036834	1								FBgn0031663	#N/A	1	#N/A	1
	FBgn0038440	FBgn0036842	1								FBgn0031664	#N/A	1	#N/A	1
	FBgn0038447	FBgn0036844	1								FBgn0031696	#N/A	#N/A	1	1
	FBgn0038448	FBgn0036851	1								FBgn0031703	#N/A	1	#N/A	1
	FBgn0038449	FBgn0036856	1								FBgn0031729	#N/A	#N/A	1	1
	FBgn0038450	FBgn0036868	1								FBgn0031759	#N/A	#N/A	1	1
	FBgn0038451	FBgn0036870	1								FBgn0031764	#N/A	#N/A	1	1
	FBgn0038453	FBgn0036877	1								FBgn0031773	#N/A	#N/A	1	1
	FBgn0038454	FBgn0036881	1								FBgn0031784	#N/A	1	#N/A	1
	FBgn0038458	FBgn0036887	1								FBgn0031799	#N/A	#N/A	1	1
	FBgn0038460	FBgn0036913	1								FBgn0031813	#N/A	#N/A	1	1
	FBgn0038463	FBgn0036932	1								FBgn0031817	1	#N/A	#N/A	1
	FBgn0038464	FBgn0036934	1								FBgn0031820	#N/A	#N/A	1	1
	FBgn0038466	FBgn0036939	1								FBgn0031824	#N/A	1	#N/A	1
	FBgn0038467	FBgn0036940	1								FBgn0031826	#N/A	1	#N/A	1
	FBgn0038468	FBgn0036942	1								FBgn0031835	#N/A	#N/A	1	1
	FBgn0038469	FBgn0036947	1								FBgn0031844	#N/A	#N/A	1	1
	FBgn0038470	FBgn0036948	1								FBgn0031857	#N/A	#N/A	1	1
	FBgn0038471	FBgn0036949	1								FBgn0031869	#N/A	#N/A	1	1
	FBgn0038472	FBgn0036950	1								FBgn0031873	#N/A	1	#N/A	1
	FBgn0038473	FBgn0036951	1								FBgn0031875	#N/A	#N/A	1	1
	FBgn0038474	FBgn0036952	1								FBgn0031883	#N/A	1	#N/A	1
	FBgn0038475	FBgn0036953	1								FBgn0031896	#N/A	#N/A	1	1
	FBgn0038476	FBgn0036956	1								FBgn0031988	#N/A	#N/A	1	1
	FBgn0038478	FBgn0036958	1								FBgn0032049	#N/A	1	#N/A	1
	FBgn0038479	FBgn0036959	1								FBgn0032051	#N/A	#N/A	1	1
	FBgn0038481	FBgn0036980	1								FBgn0032135	#N/A	#N/A	1	1
	FBgn0038484	FBgn0036993	1								FBgn0032138	#N/A	1	#N/A	1
	FBgn0038485	FBgn0037016	1								FBgn0032154	#N/A	1	#N/A	1
	FBgn0038486	FBgn0037037	1								FBgn0032192	#N/A	#N/A	1	1
	FBgn0038487	FBgn0037045	1								FBgn0032194	#N/A	1	#N/A	1
	FBgn0038490	FBgn0037092	1								FBgn0032222	#N/A	#N/A	1	1
	FBgn0038491	FBgn0037098	1								FBgn0032223	#N/A	#N/A	1	1
	FBgn0038492	FBgn0037100	1								FBgn0032224	#N/A	#N/A	1	1
	FBgn0038494	FBgn0037108	1								FBgn0032266	#N/A	#N/A	1	1
	FBgn0038498	FBgn0037116	1								FBgn0032297	#N/A	#N/A	1	1
	FBgn0038499	FBgn0037122	1								FBgn0032358	#N/A	1	#N/A	1
	FBgn0038504	FBgn0037130	1								FBgn0032368	#N/A	1	#N/A	1
	FBgn0038505	FBgn0037133	1								FBgn0032378	#N/A	#N/A	1	1
	FBgn0038506	FBgn0037138	1								FBgn0032381	#N/A	1	#N/A	1
	FBgn0038507	FBgn0037139	1								FBgn0032394	#N/A	#N/A	1	1
	FBgn0038510	FBgn0037141	1								FBgn0032408	#N/A	1	#N/A	1
	FBgn0038511	FBgn0037146	1								FBgn0032467	#N/A	#N/A	1	1
	FBgn0038516	FBgn0037153	1								FBgn0032471	#N/A	#N/A	1	1
	FBgn0038519	FBgn0037186	1								FBgn0032475	#N/A	1	#N/A	1
	FBgn0038522	FBgn0037203	1								FBgn0032485	#N/A	1	#N/A	1
	FBgn0038523	FBgn0037206	1								FBgn0032493	#N/A	#N/A	1	1
	FBgn0038524	FBgn0037207	1								FBgn0032515	1	#N/A	#N/A	1
	FBgn0038525	FBgn0037217	1								FBgn0032549	#N/A	#N/A	1	1
	FBgn0038532	FBgn0037218	1								FBgn0032596	#N/A	1	#N/A	1
	FBgn0038533	FBgn0037220	1								FBgn0032597	#N/A	1	#N/A	1
	FBgn0038535	FBgn0037339	1								FBgn0032598	#N/A	1	#N/A	1
	FBgn0038539	FBgn0037363	1								FBgn0032603	#N/A	1	#N/A	1
	FBgn0038540	FBgn0037364	1								FBgn0032612	#N/A	1	#N/A	1
	FBgn0038541	FBgn0037379	1								FBgn0032613	#N/A	#N/A	1	1
	FBgn0038542	FBgn0037399	1								FBgn0032682	#N/A	#N/A	1	1
	FBgn0038546	FBgn0037408	1								FBgn0032726	#N/A	#N/A	1	1
	FBgn0038547	FBgn0037412	1								FBgn0032763	1	#N/A	#N/A	1
	FBgn0038548	FBgn0037414	1								FBgn0032775	#N/A	#N/A	1	1
	FBgn0038549	FBgn0037418	1								FBgn0032779	#N/A	#N/A	1	1
	FBgn0038552	FBgn0037422	1								FBgn0032780	#N/A	#N/A	1	1
	FBgn0038558	FBgn0037427	1								FBgn0032840	#N/A	#N/A	1	1
	FBgn0038564	FBgn0037448	1								FBgn0032857	#N/A	#N/A	1	1
	FBgn0038565	FBgn0037449	1								FBgn0032881	#N/A	#N/A	1	1
	FBgn0038566	FBgn0037514	1								FBgn0032922	#N/A	#N/A	1	1
	FBgn0038568	FBgn0037534	1								FBgn0032940	#N/A	#N/A	1	1
	FBgn0038569	FBgn0037535	1								FBgn0032969	#N/A	#N/A	1	1
	FBgn0038570	FBgn0037552	1								FBgn0032971	#N/A	#N/A	1	1
	FBgn0038571	FBgn0037617	1								FBgn0032988	#N/A	#N/A	1	1
	FBgn0038575	FBgn0037625	1								FBgn0033021	#N/A	#N/A	1	1
	FBgn0038576	FBgn0037645	1								FBgn0033033	#N/A	#N/A	1	1
	FBgn0038577	FBgn0037698	1								FBgn0033062	#N/A	#N/A	1	1
	FBgn0038581	FBgn0037705	1								FBgn0033065	#N/A	#N/A	1	1
	FBgn0038582	FBgn0037717	1								FBgn0033069	#N/A	#N/A	1	1
	FBgn0038583	FBgn0037718	1								FBgn0033086	#N/A	#N/A	1	1
	FBgn0038584	FBgn0037720	1								FBgn0033092	#N/A	#N/A	1	1
	FBgn0038585	FBgn0037726	1								FBgn0033155	#N/A	#N/A	1	1
	FBgn0038586	FBgn0037728	1								FBgn0033166	#N/A	#N/A	1	1
	FBgn0038593	FBgn0037746	1								FBgn0033169	#N/A	#N/A	1	1
	FBgn0038595	FBgn0037747	1								FBgn0033184	#N/A	#N/A	1	1
	FBgn0038596	FBgn0037765	1								FBgn0033187	1	#N/A	#N/A	1
	FBgn0038597	FBgn0037783	1								FBgn0033192	#N/A	#N/A	1	1
	FBgn0038598	FBgn0037786	1								FBgn0033194	#N/A	#N/A	1	1
	FBgn0038603	FBgn0037796	1								FBgn0033204	#N/A	#N/A	1	1
	FBgn0038606	FBgn0037807	1								FBgn0033235	#N/A	#N/A	1	1
	FBgn0038607	FBgn0037882	1								FBgn0033246	#N/A	#N/A	1	1
	FBgn0038608	FBgn0037902	1								FBgn0033266	#N/A	#N/A	1	1
	FBgn0038609	FBgn0037910	1								FBgn0033277	#N/A	#N/A	1	1
	FBgn0038610	FBgn0037915	1								FBgn0033296	#N/A	#N/A	1	1
	FBgn0038611	FBgn0037920	1								FBgn0033316	#N/A	#N/A	1	1
	FBgn0038612	FBgn0037944	1								FBgn0033322	#N/A	#N/A	1	1
	FBgn0038613	FBgn0037956	1								FBgn0033376	#N/A	#N/A	1	1
	FBgn0038617	FBgn0037963	1								FBgn0033402	#N/A	#N/A	1	1
	FBgn0038619	FBgn0037988	1								FBgn0033438	#N/A	#N/A	1	1
	FBgn0038626	FBgn0037989	1								FBgn0033453	#N/A	#N/A	1	1
	FBgn0038627	FBgn0037992	1								FBgn0033464	#N/A	#N/A	1	1
	FBgn0038628	FBgn0037993	1								FBgn0033469	#N/A	#N/A	1	1
	FBgn0038629	FBgn0038016	1								FBgn0033475	#N/A	#N/A	1	1
	FBgn0038630	FBgn0038039	1								FBgn0033476	#N/A	#N/A	1	1
	FBgn0038631	FBgn0038063	1								FBgn0033486	#N/A	#N/A	1	1
	FBgn0038632	FBgn0038084	1								FBgn0033500	#N/A	#N/A	1	1
	FBgn0038633	FBgn0038088	1								FBgn0033502	#N/A	#N/A	1	1
	FBgn0038642	FBgn0038092	1								FBgn0033520	#N/A	1	#N/A	1
	FBgn0038646	FBgn0038098	1								FBgn0033538	#N/A	#N/A	1	1
	FBgn0038647	FBgn0038118	1								FBgn0033542	#N/A	#N/A	1	1
	FBgn0038651	FBgn0038122	1								FBgn0033544	#N/A	#N/A	1	1
	FBgn0038652	FBgn0038126	1								FBgn0033551	#N/A	#N/A	1	1
	FBgn0038653	FBgn0038127	1								FBgn0033571	#N/A	#N/A	1	1
	FBgn0038656	FBgn0038130	1								FBgn0033624	#N/A	#N/A	1	1
	FBgn0038660	FBgn0038131	1								FBgn0033636	#N/A	#N/A	1	1
	FBgn0038665	FBgn0038132	1								FBgn0033638	#N/A	#N/A	1	1
	FBgn0038666	FBgn0038135	1								FBgn0033639	#N/A	#N/A	1	1
	FBgn0038672	FBgn0038136	1								FBgn0033659	#N/A	#N/A	1	1
	FBgn0038673	FBgn0038139	1								FBgn0033667	#N/A	#N/A	1	1
	FBgn0038674	FBgn0038145	1								FBgn0033668	#N/A	#N/A	1	1
	FBgn0038676	FBgn0038149	1								FBgn0033679	#N/A	1	#N/A	1
	FBgn0038679	FBgn0038153	1								FBgn0033686	#N/A	#N/A	1	1
	FBgn0038680	FBgn0038156	1								FBgn0033688	#N/A	#N/A	1	1
	FBgn0038682	FBgn0038160	1								FBgn0033692	#N/A	#N/A	1	1
	FBgn0038683	FBgn0038179	1								FBgn0033717	#N/A	#N/A	1	1
	FBgn0038685	FBgn0038197	1								FBgn0033748	#N/A	#N/A	1	1
	FBgn0038686	FBgn0038198	1								FBgn0033749	#N/A	#N/A	1	1
	FBgn0038690	FBgn0038211	1								FBgn0033752	#N/A	#N/A	1	1
	FBgn0038691	FBgn0038244	1								FBgn0033773	#N/A	#N/A	1	1
	FBgn0038692	FBgn0038266	1								FBgn0033778	#N/A	#N/A	1	1
	FBgn0038693	FBgn0038282	1								FBgn0033783	#N/A	#N/A	1	1
	FBgn0038694	FBgn0038295	1								FBgn0033806	1	#N/A	#N/A	1
	FBgn0038700	FBgn0038296	1								FBgn0033834	#N/A	#N/A	1	1
	FBgn0038701	FBgn0038356	1								FBgn0033836	#N/A	#N/A	1	1
	FBgn0038702	FBgn0038422	1								FBgn0033842	#N/A	1	#N/A	1
	FBgn0038704	FBgn0038484	1								FBgn0033844	#N/A	#N/A	1	1
	FBgn0038705	FBgn0038498	1								FBgn0033853	#N/A	#N/A	1	1
	FBgn0038708	FBgn0038499	1								FBgn0033859	#N/A	#N/A	1	1
	FBgn0038720	FBgn0038511	1								FBgn0033865	#N/A	#N/A	1	1
	FBgn0038721	FBgn0038524	1								FBgn0033874	#N/A	#N/A	1	1
	FBgn0038722	FBgn0038532	1								FBgn0033887	#N/A	#N/A	1	1
	FBgn0038723	FBgn0038547	1								FBgn0033915	#N/A	#N/A	1	1
	FBgn0038725	FBgn0038565	1								FBgn0033924	#N/A	1	#N/A	1
	FBgn0038727	FBgn0038567	1								FBgn0033936	#N/A	1	#N/A	1
	FBgn0038730	FBgn0038629	1								FBgn0033949	#N/A	#N/A	1	1
	FBgn0038732	FBgn0038651	1								FBgn0033969	#N/A	#N/A	1	1
	FBgn0038733	FBgn0038659	1								FBgn0033973	#N/A	#N/A	1	1
	FBgn0038734	FBgn0038679	1								FBgn0033983	#N/A	#N/A	1	1
	FBgn0038737	FBgn0038680	1								FBgn0033988	#N/A	#N/A	1	1
	FBgn0038738	FBgn0038714	1								FBgn0034033	#N/A	#N/A	1	1
	FBgn0038739	FBgn0038717	1								FBgn0034061	#N/A	#N/A	1	1
	FBgn0038740	FBgn0038720	1								FBgn0034071	#N/A	#N/A	1	1
	FBgn0038744	FBgn0038731	1								FBgn0034075	#N/A	#N/A	1	1
	FBgn0038745	FBgn0038755	1								FBgn0034085	#N/A	#N/A	1	1
	FBgn0038746	FBgn0038769	1								FBgn0034141	1	#N/A	#N/A	1
	FBgn0038747	FBgn0038771	1								FBgn0034214	#N/A	#N/A	1	1
	FBgn0038752	FBgn0038788	1								FBgn0034221	#N/A	#N/A	1	1
	FBgn0038753	FBgn0038814	1								FBgn0034251	#N/A	#N/A	1	1
	FBgn0038755	FBgn0038819	1								FBgn0034264	#N/A	#N/A	1	1
	FBgn0038756	FBgn0038826	1								FBgn0034300	#N/A	#N/A	1	1
	FBgn0038760	FBgn0038832	1								FBgn0034356	#N/A	#N/A	1	1
	FBgn0038761	FBgn0038837	1								FBgn0034371	#N/A	#N/A	1	1
	FBgn0038762	FBgn0038846	1								FBgn0034396	#N/A	#N/A	1	1
	FBgn0038765	FBgn0038874	1								FBgn0034405	#N/A	1	#N/A	1
	FBgn0038766	FBgn0038876	1								FBgn0034417	#N/A	#N/A	1	1
	FBgn0038767	FBgn0038881	1								FBgn0034422	1	#N/A	#N/A	1
	FBgn0038768	FBgn0038938	1								FBgn0034436	#N/A	#N/A	1	1
	FBgn0038771	FBgn0038943	1								FBgn0034437	#N/A	#N/A	1	1
	FBgn0038772	FBgn0038983	1								FBgn0034439	#N/A	#N/A	1	1
	FBgn0038784	FBgn0039007	1								FBgn0034440	#N/A	#N/A	1	1
	FBgn0038789	FBgn0039026	1								FBgn0034441	#N/A	#N/A	1	1
	FBgn0038795	FBgn0039029	1								FBgn0034507	#N/A	#N/A	1	1
	FBgn0038799	FBgn0039040	1								FBgn0034513	1	#N/A	#N/A	1
	FBgn0038803	FBgn0039045	1								FBgn0034520	#N/A	#N/A	1	1
	FBgn0038804	FBgn0039048	1								FBgn0034543	#N/A	#N/A	1	1
	FBgn0038805	FBgn0039053	1								FBgn0034554	#N/A	#N/A	1	1
	FBgn0038806	FBgn0039054	1								FBgn0034560	#N/A	#N/A	1	1
	FBgn0038809	FBgn0039064	1								FBgn0034570	#N/A	#N/A	1	1
	FBgn0038814	FBgn0039078	1								FBgn0034576	#N/A	#N/A	1	1
	FBgn0038815	FBgn0039089	1								FBgn0034599	#N/A	#N/A	1	1
	FBgn0038816	FBgn0039109	1								FBgn0034606	#N/A	#N/A	1	1
	FBgn0038818	FBgn0039113	1								FBgn0034618	#N/A	#N/A	1	1
	FBgn0038819	FBgn0039151	1								FBgn0034644	#N/A	#N/A	1	1
	FBgn0038821	FBgn0039152	1								FBgn0034646	#N/A	#N/A	1	1
	FBgn0038826	FBgn0039155	1								FBgn0034660	#N/A	#N/A	1	1
	FBgn0038827	FBgn0039161	1								FBgn0034666	#N/A	#N/A	1	1
	FBgn0038828	FBgn0039195	1								FBgn0034667	#N/A	#N/A	1	1
	FBgn0038832	FBgn0039207	1								FBgn0034687	#N/A	#N/A	1	1
	FBgn0038833	FBgn0039232	1								FBgn0034710	#N/A	#N/A	1	1
	FBgn0038834	FBgn0039244	1								FBgn0034722	#N/A	1	#N/A	1
	FBgn0038837	FBgn0039254	1								FBgn0034727	#N/A	#N/A	1	1
	FBgn0038842	FBgn0039257	1								FBgn0034733	#N/A	#N/A	1	1
	FBgn0038845	FBgn0039264	1								FBgn0034750	#N/A	#N/A	1	1
	FBgn0038846	FBgn0039282	1								FBgn0034789	#N/A	#N/A	1	1
	FBgn0038847	FBgn0039313	1								FBgn0034793	#N/A	#N/A	1	1
	FBgn0038851	FBgn0039342	1								FBgn0034821	#N/A	#N/A	1	1
	FBgn0038852	FBgn0039369	1								FBgn0034822	#N/A	#N/A	1	1
	FBgn0038853	FBgn0039378	1								FBgn0034834	#N/A	#N/A	1	1
	FBgn0038854	FBgn0039380	1								FBgn0034859	#N/A	1	#N/A	1
	FBgn0038855	FBgn0039396	1								FBgn0034887	#N/A	#N/A	1	1
	FBgn0038856	FBgn0039411	1								FBgn0034893	#N/A	#N/A	1	1
	FBgn0038860	FBgn0039417	1								FBgn0034897	#N/A	#N/A	1	1
	FBgn0038861	FBgn0039420	1								FBgn0034903	#N/A	#N/A	1	1
	FBgn0038862	FBgn0039431	1								FBgn0034946	#N/A	#N/A	1	1
	FBgn0038865	FBgn0039449	1								FBgn0034997	#N/A	#N/A	1	1
	FBgn0038866	FBgn0039487	1								FBgn0035001	#N/A	#N/A	1	1
	FBgn0038868	FBgn0039492	1								FBgn0035005	#N/A	#N/A	1	1
	FBgn0038869	FBgn0039495	1								FBgn0035006	#N/A	#N/A	1	1
	FBgn0038870	FBgn0039498	1								FBgn0035147	#N/A	#N/A	1	1
	FBgn0038871	FBgn0039510	1								FBgn0035150	#N/A	#N/A	1	1
	FBgn0038872	FBgn0039519	1								FBgn0035153	#N/A	1	#N/A	1
	FBgn0038873	FBgn0039530	1								FBgn0035160	#N/A	#N/A	1	1
	FBgn0038874	FBgn0039580	1								FBgn0035162	#N/A	#N/A	1	1
	FBgn0038876	FBgn0039584	1								FBgn0035217	#N/A	#N/A	1	1
	FBgn0038877	FBgn0039590	1								FBgn0035227	#N/A	#N/A	1	1
	FBgn0038878	FBgn0039593	1								FBgn0035231	#N/A	1	#N/A	1
	FBgn0038879	FBgn0039595	1								FBgn0035235	#N/A	#N/A	1	1
	FBgn0038880	FBgn0039596	1								FBgn0035240	#N/A	#N/A	1	1
	FBgn0038881	FBgn0039600	1								FBgn0035287	#N/A	#N/A	1	1
	FBgn0038889	FBgn0039620	1								FBgn0035294	#N/A	#N/A	1	1
	FBgn0038890	FBgn0039633	1								FBgn0035333	#N/A	#N/A	1	1
	FBgn0038892	FBgn0039647	1								FBgn0035374	#N/A	1	#N/A	1
	FBgn0038893	FBgn0039648	1								FBgn0035384	#N/A	#N/A	1	1
	FBgn0038894	FBgn0039659	1								FBgn0035392	#N/A	#N/A	1	1
	FBgn0038897	FBgn0039665	1								FBgn0035398	#N/A	#N/A	1	1
	FBgn0038902	FBgn0039680	1								FBgn0035402	#N/A	#N/A	1	1
	FBgn0038916	FBgn0039683	1								FBgn0035422	#N/A	#N/A	1	1
	FBgn0038917	FBgn0039713	1								FBgn0035424	#N/A	#N/A	1	1
	FBgn0038918	FBgn0039727	1								FBgn0035445	#N/A	#N/A	1	1
	FBgn0038919	FBgn0039738	1								FBgn0035453	#N/A	#N/A	1	1
	FBgn0038923	FBgn0039757	1								FBgn0035534	#N/A	1	#N/A	1
	FBgn0038924	FBgn0039797	1								FBgn0035582	#N/A	1	#N/A	1
	FBgn0038926	FBgn0039807	1								FBgn0035586	#N/A	1	#N/A	1
	FBgn0038927	FBgn0039808	1								FBgn0035625	#N/A	#N/A	1	1
	FBgn0038929	FBgn0039809	1								FBgn0035641	#N/A	#N/A	1	1
	FBgn0038930	FBgn0039810	1								FBgn0035677	#N/A	#N/A	1	1
	FBgn0038931	FBgn0039816	1								FBgn0035688	#N/A	#N/A	1	1
	FBgn0038934	FBgn0039820	1								FBgn0035689	#N/A	#N/A	1	1
	FBgn0038938	FBgn0039827	1								FBgn0035703	#N/A	#N/A	1	1
	FBgn0038941	FBgn0039838	1								FBgn0035713	#N/A	#N/A	1	1
	FBgn0038942	FBgn0039856	1								FBgn0035754	#N/A	#N/A	1	1
	FBgn0038945	FBgn0039863	1								FBgn0035848	#N/A	#N/A	1	1
	FBgn0038946	FBgn0039882	1								FBgn0035872	#N/A	#N/A	1	1
	FBgn0038952	FBgn0039883	1								FBgn0035914	#N/A	#N/A	1	1
	FBgn0038956	FBgn0040045	1								FBgn0035918	1	#N/A	#N/A	1
	FBgn0038958	FBgn0040071	1								FBgn0035956	#N/A	1	#N/A	1
	FBgn0038959	FBgn0040107	1								FBgn0035959	#N/A	#N/A	1	1
	FBgn0038960	FBgn0040206	1								FBgn0035976	#N/A	1	#N/A	1
	FBgn0038961	FBgn0040211	1								FBgn0035978	#N/A	1	#N/A	1
	FBgn0038964	FBgn0040252	1								FBgn0035989	#N/A	#N/A	1	1
	FBgn0038966	FBgn0040253	1								FBgn0036020	#N/A	1	#N/A	1
	FBgn0038967	FBgn0040259	1								FBgn0036023	#N/A	1	#N/A	1
	FBgn0038968	FBgn0040260	1								FBgn0036024	#N/A	1	#N/A	1
	FBgn0038973	FBgn0040261	1								FBgn0036143	#N/A	1	#N/A	1
	FBgn0038974	FBgn0040262	1								FBgn0036154	#N/A	#N/A	1	1
	FBgn0038975	FBgn0040299	1								FBgn0036155	#N/A	1	#N/A	1
	FBgn0038976	FBgn0040318	1								FBgn0036160	#N/A	1	#N/A	1
	FBgn0038977	FBgn0040496	1								FBgn0036161	#N/A	1	#N/A	1
	FBgn0038978	FBgn0040502	1								FBgn0036162	#N/A	#N/A	1	1
	FBgn0038979	FBgn0040506	1								FBgn0036168	#N/A	#N/A	1	1
	FBgn0038980	FBgn0040510	1								FBgn0036179	#N/A	#N/A	1	1
	FBgn0038981	FBgn0040529	1								FBgn0036184	#N/A	#N/A	1	1
	FBgn0038983	FBgn0040554	1								FBgn0036207	#N/A	#N/A	1	1
	FBgn0038993	FBgn0040565	1								FBgn0036208	#N/A	#N/A	1	1
	FBgn0038996	FBgn0040602	1								FBgn0036210	#N/A	1	#N/A	1
	FBgn0039000	FBgn0040658	1								FBgn0036222	#N/A	1	#N/A	1
	FBgn0039002	FBgn0040660	1								FBgn0036249	1	#N/A	#N/A	1
	FBgn0039003	FBgn0040684	1								FBgn0036263	#N/A	#N/A	1	1
	FBgn0039004	FBgn0040696	1								FBgn0036271	#N/A	#N/A	1	1
	FBgn0039005	FBgn0040725	1								FBgn0036278	#N/A	#N/A	1	1
	FBgn0039008	FBgn0040726	1								FBgn0036282	#N/A	1	#N/A	1
	FBgn0039009	FBgn0040733	1								FBgn0036285	#N/A	#N/A	1	1
	FBgn0039010	FBgn0040755	1								FBgn0036318	#N/A	#N/A	1	1
	FBgn0039013	FBgn0040759	1								FBgn0036321	#N/A	#N/A	1	1
	FBgn0039016	FBgn0040765	1								FBgn0036327	#N/A	#N/A	1	1
	FBgn0039017	FBgn0040805	1								FBgn0036330	#N/A	#N/A	1	1
	FBgn0039019	FBgn0040823	1								FBgn0036332	#N/A	#N/A	1	1
	FBgn0039025	FBgn0040828	1								FBgn0036337	#N/A	#N/A	1	1
	FBgn0039026	FBgn0040989	1								FBgn0036368	#N/A	#N/A	1	1
	FBgn0039027	FBgn0041092	1								FBgn0036373	#N/A	1	#N/A	1
	FBgn0039028	FBgn0041097	1								FBgn0036405	#N/A	1	#N/A	1
	FBgn0039029	FBgn0041111	1								FBgn0036411	#N/A	#N/A	1	1
	FBgn0039030	FBgn0041184	1								FBgn0036436	#N/A	1	#N/A	1
	FBgn0039031	FBgn0041186	1								FBgn0036449	#N/A	#N/A	1	1
	FBgn0039033	FBgn0041245	1								FBgn0036463	#N/A	#N/A	1	1
	FBgn0039034	FBgn0041336	1								FBgn0036490	#N/A	#N/A	1	1
	FBgn0039038	FBgn0041581	1								FBgn0036500	#N/A	1	#N/A	1
	FBgn0039039	FBgn0041582	1								FBgn0036514	#N/A	1	#N/A	1
	FBgn0039040	FBgn0041585	1								FBgn0036527	#N/A	#N/A	1	1
	FBgn0039041	FBgn0041604	1								FBgn0036528	#N/A	#N/A	1	1
	FBgn0039042	FBgn0041789	1								FBgn0036534	#N/A	#N/A	1	1
	FBgn0039043	FBgn0042627	1								FBgn0036545	#N/A	1	#N/A	1
	FBgn0039048	FBgn0043471	1								FBgn0036551	#N/A	1	#N/A	1
	FBgn0039049	FBgn0043539	1								FBgn0036552	#N/A	1	#N/A	1
	FBgn0039050	FBgn0043841	1								FBgn0036560	#N/A	1	#N/A	1
	FBgn0039051	FBgn0044020	1								FBgn0036565	#N/A	#N/A	1	1
	FBgn0039052	FBgn0044028	1								FBgn0036621	#N/A	#N/A	1	1
	FBgn0039053	FBgn0044050	1								FBgn0036661	#N/A	1	#N/A	1
	FBgn0039054	FBgn0044328	1								FBgn0036706	#N/A	#N/A	1	1
	FBgn0039055	FBgn0044419	1								FBgn0036733	#N/A	#N/A	1	1
	FBgn0039056	FBgn0045063	1								FBgn0036735	#N/A	1	#N/A	1
	FBgn0039060	FBgn0045442	1								FBgn0036752	#N/A	#N/A	1	1
	FBgn0039061	FBgn0045476	1								FBgn0036760	#N/A	#N/A	1	1
	FBgn0039064	FBgn0045495	1								FBgn0036793	#N/A	#N/A	1	1
	FBgn0039065	FBgn0045497	1								FBgn0036814	#N/A	#N/A	1	1
	FBgn0039066	FBgn0045498	1								FBgn0036844	#N/A	#N/A	1	1
	FBgn0039067	FBgn0045500	1								FBgn0036856	#N/A	#N/A	1	1
	FBgn0039068	FBgn0045501	1								FBgn0036862	#N/A	#N/A	1	1
	FBgn0039069	FBgn0046692	1								FBgn0036877	#N/A	#N/A	1	1
	FBgn0039070	FBgn0046874	1								FBgn0036896	#N/A	#N/A	1	1
	FBgn0039073	FBgn0046875	1								FBgn0036913	#N/A	#N/A	1	1
	FBgn0039075	FBgn0046887	1								FBgn0036932	#N/A	#N/A	1	1
	FBgn0039078	FBgn0047038	1								FBgn0036939	#N/A	#N/A	1	1
	FBgn0039079	FBgn0050005	1								FBgn0036942	#N/A	#N/A	1	1
	FBgn0039080	FBgn0050008	1								FBgn0036967	#N/A	#N/A	1	1
	FBgn0039081	FBgn0050011	1								FBgn0036980	#N/A	#N/A	1	1
	FBgn0039083	FBgn0050015	1								FBgn0037037	#N/A	#N/A	1	1
	FBgn0039084	FBgn0050035	1								FBgn0037045	#N/A	#N/A	1	1
	FBgn0039085	FBgn0050049	1								FBgn0037098	#N/A	#N/A	1	1
	FBgn0039086	FBgn0050053	1								FBgn0037108	#N/A	#N/A	1	1
	FBgn0039087	FBgn0050089	1								FBgn0037116	#N/A	#N/A	1	1
	FBgn0039089	FBgn0050094	1								FBgn0037138	#N/A	#N/A	1	1
	FBgn0039094	FBgn0050114	1								FBgn0037141	#N/A	#N/A	1	1
	FBgn0039098	FBgn0050115	1								FBgn0037146	#N/A	#N/A	1	1
	FBgn0039099	FBgn0050147	1								FBgn0037147	#N/A	#N/A	1	1
	FBgn0039101	FBgn0050151	1								FBgn0037153	#N/A	#N/A	1	1
	FBgn0039109	FBgn0050158	1								FBgn0037186	#N/A	#N/A	1	1
	FBgn0039110	FBgn0050183	1								FBgn0037205	#N/A	#N/A	1	1
	FBgn0039113	FBgn0050202	1								FBgn0037206	#N/A	#N/A	1	1
	FBgn0039114	FBgn0050263	1								FBgn0037207	#N/A	#N/A	1	1
	FBgn0039117	FBgn0050295	1								FBgn0037218	#N/A	#N/A	1	1
	FBgn0039124	FBgn0050296	1								FBgn0037220	#N/A	#N/A	1	1
	FBgn0039125	FBgn0050316	1								FBgn0037242	#N/A	#N/A	1	1
	FBgn0039126	FBgn0050361	1								FBgn0037248	1	#N/A	#N/A	1
	FBgn0039127	FBgn0050364	1								FBgn0037339	#N/A	#N/A	1	1
	FBgn0039128	FBgn0050365	1								FBgn0037344	#N/A	#N/A	1	1
	FBgn0039132	FBgn0050369	1								FBgn0037363	#N/A	#N/A	1	1
	FBgn0039135	FBgn0050377	1								FBgn0037364	#N/A	#N/A	1	1
	FBgn0039136	FBgn0050389	1								FBgn0037384	#N/A	#N/A	1	1
	FBgn0039137	FBgn0050431	1								FBgn0037466	#N/A	#N/A	1	1
	FBgn0039139	FBgn0050440	1								FBgn0037467	#N/A	#N/A	1	1
	FBgn0039140	FBgn0050456	1								FBgn0037515	#N/A	#N/A	1	1
	FBgn0039141	FBgn0050457	1								FBgn0037529	#N/A	#N/A	1	1
	FBgn0039145	FBgn0050461	1								FBgn0037534	#N/A	#N/A	1	1
	FBgn0039147	FBgn0050462	1								FBgn0037535	#N/A	#N/A	1	1
	FBgn0039150	FBgn0050466	1								FBgn0037617	#N/A	#N/A	1	1
	FBgn0039151	FBgn0050472	1								FBgn0037696	#N/A	#N/A	1	1
	FBgn0039152	FBgn0050489	1								FBgn0037698	#N/A	#N/A	1	1
	FBgn0039153	FBgn0050497	1								FBgn0037705	#N/A	#N/A	1	1
	FBgn0039154	FBgn0051004	1								FBgn0037717	#N/A	#N/A	1	1
	FBgn0039156	FBgn0051040	1								FBgn0037720	#N/A	#N/A	1	1
	FBgn0039157	FBgn0051092	1								FBgn0037728	#N/A	#N/A	1	1
	FBgn0039158	FBgn0051093	1								FBgn0037746	#N/A	#N/A	1	1
	FBgn0039160	FBgn0051145	1								FBgn0037747	#N/A	#N/A	1	1
	FBgn0039161	FBgn0051163	1								FBgn0037765	#N/A	#N/A	1	1
	FBgn0039164	FBgn0051176	1								FBgn0037786	#N/A	#N/A	1	1
	FBgn0039165	FBgn0051191	1								FBgn0037860	#N/A	#N/A	1	1
	FBgn0039167	FBgn0051216	1								FBgn0037882	#N/A	#N/A	1	1
	FBgn0039169	FBgn0051217	1								FBgn0037891	#N/A	#N/A	1	1
	FBgn0039170	FBgn0051221	1								FBgn0037915	#N/A	#N/A	1	1
	FBgn0039172	FBgn0051262	1								FBgn0037920	#N/A	#N/A	1	1
	FBgn0039177	FBgn0051268	1								FBgn0037974	#N/A	#N/A	1	1
	FBgn0039178	FBgn0051281	1								FBgn0037976	#N/A	#N/A	1	1
	FBgn0039180	FBgn0051294	1								FBgn0037980	#N/A	#N/A	1	1
	FBgn0039184	FBgn0051324	1								FBgn0037988	#N/A	#N/A	1	1
	FBgn0039186	FBgn0051345	1								FBgn0038016	#N/A	#N/A	1	1
	FBgn0039187	FBgn0051363	1								FBgn0038029	#N/A	#N/A	1	1
	FBgn0039188	FBgn0051386	1								FBgn0038039	#N/A	#N/A	1	1
	FBgn0039189	FBgn0051388	1								FBgn0038057	#N/A	#N/A	1	1
	FBgn0039193	FBgn0051427	1								FBgn0038063	#N/A	#N/A	1	1
	FBgn0039194	FBgn0051453	1								FBgn0038100	#N/A	1	#N/A	1
	FBgn0039195	FBgn0051475	1								FBgn0038114	#N/A	1	#N/A	1
	FBgn0039196	FBgn0051481	1								FBgn0038127	#N/A	#N/A	1	1
	FBgn0039197	FBgn0051559	1								FBgn0038130	#N/A	#N/A	1	1
	FBgn0039198	FBgn0051612	1								FBgn0038135	#N/A	#N/A	1	1
	FBgn0039199	FBgn0051626	1								FBgn0038136	#N/A	#N/A	1	1
	FBgn0039200	FBgn0051637	1								FBgn0038144	1	#N/A	#N/A	1
	FBgn0039201	FBgn0051639	1								FBgn0038146	#N/A	#N/A	1	1
	FBgn0039202	FBgn0051644	1								FBgn0038168	#N/A	1	#N/A	1
	FBgn0039203	FBgn0051663	1								FBgn0038183	#N/A	1	#N/A	1
	FBgn0039204	FBgn0051664	1								FBgn0038198	#N/A	#N/A	1	1
	FBgn0039207	FBgn0051665	1								FBgn0038202	#N/A	1	#N/A	1
	FBgn0039208	FBgn0051668	1								FBgn0038244	#N/A	#N/A	1	1
	FBgn0039209	FBgn0051683	1								FBgn0038250	#N/A	1	#N/A	1
	FBgn0039210	FBgn0051690	1								FBgn0038251	#N/A	1	#N/A	1
	FBgn0039212	FBgn0051708	1								FBgn0038252	#N/A	1	#N/A	1
	FBgn0039213	FBgn0051710	1								FBgn0038258	#N/A	1	#N/A	1
	FBgn0039214	FBgn0051719	1								FBgn0038301	#N/A	1	#N/A	1
	FBgn0039215	FBgn0051721	1								FBgn0038307	#N/A	1	#N/A	1
	FBgn0039217	FBgn0051741	1								FBgn0038344	#N/A	1	#N/A	1
	FBgn0039218	FBgn0051755	1								FBgn0038348	#N/A	1	#N/A	1
	FBgn0039219	FBgn0051760	1								FBgn0038349	#N/A	1	#N/A	1
	FBgn0039223	FBgn0051774	1								FBgn0038381	#N/A	1	#N/A	1
	FBgn0039224	FBgn0051776	1								FBgn0038390	#N/A	1	#N/A	1
	FBgn0039225	FBgn0051777	1								FBgn0038424	#N/A	1	#N/A	1
	FBgn0039226	FBgn0051787	1								FBgn0038425	#N/A	1	#N/A	1
	FBgn0039227	FBgn0051800	1								FBgn0038427	#N/A	1	#N/A	1
	FBgn0039228	FBgn0051869	1								FBgn0038429	#N/A	1	#N/A	1
	FBgn0039229	FBgn0051871	1								FBgn0038431	#N/A	1	#N/A	1
	FBgn0039233	FBgn0051875	1								FBgn0038432	#N/A	1	#N/A	1
	FBgn0039234	FBgn0051898	1								FBgn0038435	#N/A	1	#N/A	1
	FBgn0039235	FBgn0051901	1								FBgn0038436	#N/A	1	#N/A	1
	FBgn0039236	FBgn0051928	1								FBgn0038438	#N/A	1	#N/A	1
	FBgn0039244	FBgn0051933	1								FBgn0038447	#N/A	1	#N/A	1
	FBgn0039246	FBgn0051975	1								FBgn0038449	#N/A	1	#N/A	1
	FBgn0039254	FBgn0051976	1								FBgn0038450	#N/A	1	#N/A	1
	FBgn0039255	FBgn0051988	1								FBgn0038451	#N/A	1	#N/A	1
	FBgn0039257	FBgn0052057	1								FBgn0038454	#N/A	1	#N/A	1
	FBgn0039260	FBgn0052062	1								FBgn0038463	#N/A	1	#N/A	1
	FBgn0039261	FBgn0052066	1								FBgn0038467	#N/A	1	#N/A	1
	FBgn0039266	FBgn0052082	1								FBgn0038471	#N/A	1	#N/A	1
	FBgn0039269	FBgn0052085	1								FBgn0038474	#N/A	1	#N/A	1
	FBgn0039270	FBgn0052111	1								FBgn0038475	#N/A	1	#N/A	1
	FBgn0039273	FBgn0052112	1								FBgn0038479	#N/A	1	#N/A	1
	FBgn0039274	FBgn0052137	1								FBgn0038481	#N/A	1	#N/A	1
	FBgn0039277	FBgn0052160	1								FBgn0038485	#N/A	1	#N/A	1
	FBgn0039280	FBgn0052183	1								FBgn0038490	#N/A	1	#N/A	1
	FBgn0039282	FBgn0052204	1								FBgn0038491	#N/A	1	#N/A	1
	FBgn0039286	FBgn0052206	1								FBgn0038505	#N/A	1	#N/A	1
	FBgn0039293	FBgn0052218	1								FBgn0038506	#N/A	1	#N/A	1
	FBgn0039294	FBgn0052227	1								FBgn0038507	#N/A	1	#N/A	1
	FBgn0039297	FBgn0052264	1								FBgn0038515	#N/A	#N/A	1	1
	FBgn0039298	FBgn0052296	1								FBgn0038516	#N/A	1	#N/A	1
	FBgn0039326	FBgn0052301	1								FBgn0038519	#N/A	1	#N/A	1
	FBgn0039328	FBgn0052302	1								FBgn0038539	#N/A	1	#N/A	1
	FBgn0039329	FBgn0052365	1								FBgn0038546	#N/A	1	#N/A	1
	FBgn0039331	FBgn0052371	1								FBgn0038548	#N/A	1	#N/A	1
	FBgn0039342	FBgn0052373	1								FBgn0038549	#N/A	1	#N/A	1
	FBgn0039344	FBgn0052392	1								FBgn0038550	1	#N/A	#N/A	1
	FBgn0039348	FBgn0052404	1								FBgn0038552	#N/A	1	#N/A	1
	FBgn0039350	FBgn0052406	1								FBgn0038566	#N/A	1	#N/A	1
	FBgn0039354	FBgn0052423	1								FBgn0038570	#N/A	1	#N/A	1
	FBgn0039355	FBgn0052438	1								FBgn0038576	#N/A	1	#N/A	1
	FBgn0039356	FBgn0052451	1								FBgn0038584	#N/A	1	#N/A	1
	FBgn0039357	FBgn0052473	1								FBgn0038585	#N/A	1	#N/A	1
	FBgn0039360	FBgn0052475	1								FBgn0038593	#N/A	1	#N/A	1
	FBgn0039370	FBgn0052479	1								FBgn0038595	#N/A	1	#N/A	1
	FBgn0039371	FBgn0052832	1								FBgn0038597	#N/A	1	#N/A	1
	FBgn0039380	FBgn0052843	1								FBgn0038608	#N/A	1	#N/A	1
	FBgn0039381	FBgn0052847	1								FBgn0038619	#N/A	1	#N/A	1
	FBgn0039385	FBgn0052982	1								FBgn0038626	#N/A	1	#N/A	1
	FBgn0039386	FBgn0052984	1								FBgn0038627	#N/A	1	#N/A	1
	FBgn0039387	FBgn0053003	1								FBgn0038630	#N/A	1	#N/A	1
	FBgn0039396	FBgn0053087	1								FBgn0038642	#N/A	1	#N/A	1
	FBgn0039406	FBgn0053116	1								FBgn0038655	#N/A	#N/A	1	1
	FBgn0039407	FBgn0053143	1								FBgn0038659	#N/A	#N/A	1	1
	FBgn0039411	FBgn0053144	1								FBgn0038660	#N/A	1	#N/A	1
	FBgn0039413	FBgn0053147	1								FBgn0038672	#N/A	1	#N/A	1
	FBgn0039415	FBgn0053169	1								FBgn0038676	#N/A	1	#N/A	1
	FBgn0039417	FBgn0053179	1								FBgn0038686	#N/A	1	#N/A	1
	FBgn0039419	FBgn0053193	1								FBgn0038700	#N/A	1	#N/A	1
	FBgn0039431	FBgn0053196	1								FBgn0038701	#N/A	1	#N/A	1
	FBgn0039439	FBgn0053202	1								FBgn0038702	#N/A	1	#N/A	1
	FBgn0039448	FBgn0053258	1								FBgn0038704	#N/A	1	#N/A	1
	FBgn0039451	FBgn0053283	1								FBgn0038705	#N/A	1	#N/A	1
	FBgn0039469	FBgn0053333	1								FBgn0038708	#N/A	1	#N/A	1
	FBgn0039476	FBgn0053346	1								FBgn0038723	#N/A	1	#N/A	1
	FBgn0039478	FBgn0053459	1								FBgn0038727	#N/A	1	#N/A	1
	FBgn0039479	FBgn0053505	1								FBgn0038730	#N/A	1	#N/A	1
	FBgn0039480	FBgn0053512	1								FBgn0038731	#N/A	#N/A	1	1
	FBgn0039481	FBgn0053516	1								FBgn0038732	#N/A	1	#N/A	1
	FBgn0039486	FBgn0053519	1								FBgn0038733	#N/A	1	#N/A	1
	FBgn0039487	FBgn0053531	1								FBgn0038734	#N/A	1	#N/A	1
	FBgn0039489	FBgn0053538	1								FBgn0038737	#N/A	1	#N/A	1
	FBgn0039490	FBgn0053543	1								FBgn0038738	#N/A	1	#N/A	1
	FBgn0039491	FBgn0053547	1								FBgn0038744	#N/A	1	#N/A	1
	FBgn0039492	FBgn0053554	1								FBgn0038745	#N/A	1	#N/A	1
	FBgn0039494	FBgn0053556	1								FBgn0038760	#N/A	1	#N/A	1
	FBgn0039498	FBgn0053558	1								FBgn0038765	#N/A	1	#N/A	1
	FBgn0039500	FBgn0053627	1								FBgn0038766	#N/A	1	#N/A	1
	FBgn0039501	FBgn0053687	1								FBgn0038767	#N/A	1	#N/A	1
	FBgn0039510	FBgn0053771	1								FBgn0038768	#N/A	1	#N/A	1
	FBgn0039518	FBgn0053912	1								FBgn0038769	#N/A	#N/A	1	1
	FBgn0039532	FBgn0053964	1								FBgn0038772	#N/A	1	#N/A	1
	FBgn0039552	FBgn0053970	1								FBgn0038788	#N/A	#N/A	1	1
	FBgn0039553	FBgn0053993	1								FBgn0038805	#N/A	1	#N/A	1
	FBgn0039554	FBgn0054006	1								FBgn0038816	#N/A	1	#N/A	1
	FBgn0039557	FBgn0054007	1								FBgn0038818	#N/A	1	#N/A	1
	FBgn0039558	FBgn0054044	1								FBgn0038833	#N/A	1	#N/A	1
	FBgn0039559	FBgn0054049	1								FBgn0038834	#N/A	1	#N/A	1
	FBgn0039568	FBgn0058053	1								FBgn0038845	#N/A	1	#N/A	1
	FBgn0039580	FBgn0058178	1								FBgn0038851	#N/A	1	#N/A	1
	FBgn0039581	FBgn0058470	1								FBgn0038852	#N/A	1	#N/A	1
	FBgn0039582	FBgn0061198	1								FBgn0038854	#N/A	1	#N/A	1
	FBgn0039584	FBgn0061469	1								FBgn0038861	#N/A	1	#N/A	1
	FBgn0039590	FBgn0063499	1								FBgn0038862	#N/A	1	#N/A	1
	FBgn0039592	FBgn0066292	1								FBgn0038868	#N/A	1	#N/A	1
	FBgn0039594	FBgn0067102	1								FBgn0038869	#N/A	1	#N/A	1
	FBgn0039595	FBgn0083936	1								FBgn0038870	#N/A	1	#N/A	1
	FBgn0039616	FBgn0083945	1								FBgn0038871	#N/A	1	#N/A	1
	FBgn0039617	FBgn0083946	1								FBgn0038872	#N/A	1	#N/A	1
	FBgn0039620	FBgn0083949	1								FBgn0038889	#N/A	1	#N/A	1
	FBgn0039628	FBgn0083950	1								FBgn0038890	#N/A	1	#N/A	1
	FBgn0039629	FBgn0083963	1								FBgn0038897	#N/A	1	#N/A	1
	FBgn0039631	FBgn0083971	1								FBgn0038902	#N/A	1	#N/A	1
	FBgn0039632	FBgn0083975	1								FBgn0038912	1	#N/A	#N/A	1
	FBgn0039633	FBgn0083978	1								FBgn0038923	#N/A	1	#N/A	1
	FBgn0039634	FBgn0085217	1								FBgn0038927	#N/A	1	#N/A	1
	FBgn0039638	FBgn0085249	1								FBgn0038934	#N/A	1	#N/A	1
	FBgn0039639	FBgn0085250	1								FBgn0038946	#N/A	1	#N/A	1
	FBgn0039640	FBgn0085280	1								FBgn0038952	#N/A	1	#N/A	1
	FBgn0039642	FBgn0085287	1								FBgn0038956	#N/A	1	#N/A	1
	FBgn0039648	FBgn0085330	1								FBgn0038961	#N/A	1	#N/A	1
	FBgn0039651	FBgn0085342	1								FBgn0038964	#N/A	1	#N/A	1
	FBgn0039654	FBgn0085343	1								FBgn0038966	#N/A	1	#N/A	1
	FBgn0039655	FBgn0085346	1								FBgn0039003	#N/A	1	#N/A	1
	FBgn0039664	FBgn0085369	1								FBgn0039004	#N/A	1	#N/A	1
	FBgn0039665	FBgn0085370	1								FBgn0039013	#N/A	1	#N/A	1
	FBgn0039667	FBgn0085376	1								FBgn0039016	#N/A	1	#N/A	1
	FBgn0039669	FBgn0085382	1								FBgn0039017	#N/A	1	#N/A	1
	FBgn0039685	FBgn0085383	1								FBgn0039019	#N/A	1	#N/A	1
	FBgn0039691	FBgn0085384	1								FBgn0039030	#N/A	1	#N/A	1
	FBgn0039709	FBgn0085385	1								FBgn0039050	#N/A	1	#N/A	1
	FBgn0039722	FBgn0085390	1								FBgn0039051	#N/A	1	#N/A	1
	FBgn0039726	FBgn0085391	1								FBgn0039052	#N/A	1	#N/A	1
	FBgn0039727	FBgn0085395	1								FBgn0039065	#N/A	1	#N/A	1
	FBgn0039728	FBgn0085397	1								FBgn0039066	#N/A	1	#N/A	1
	FBgn0039731	FBgn0085399	1								FBgn0039069	#N/A	1	#N/A	1
	FBgn0039732	FBgn0085400	1								FBgn0039073	#N/A	1	#N/A	1
	FBgn0039733	FBgn0085404	1								FBgn0039094	#N/A	1	#N/A	1
	FBgn0039734	FBgn0085407	1								FBgn0039101	#N/A	1	#N/A	1
	FBgn0039735	FBgn0085408	1								FBgn0039102	#N/A	#N/A	1	1
	FBgn0039736	FBgn0085409	1								FBgn0039108	#N/A	#N/A	1	1
	FBgn0039737	FBgn0085410	1								FBgn0039114	#N/A	1	#N/A	1
	FBgn0039738	FBgn0085412	1								FBgn0039117	#N/A	1	#N/A	1
	FBgn0039739	FBgn0085413	1								FBgn0039124	#N/A	1	#N/A	1
	FBgn0039741	FBgn0085414	1								FBgn0039126	#N/A	1	#N/A	1
	FBgn0039742	FBgn0085420	1								FBgn0039137	#N/A	1	#N/A	1
	FBgn0039743	FBgn0085421	1								FBgn0039139	#N/A	1	#N/A	1
	FBgn0039773	FBgn0085423	1								FBgn0039141	#N/A	1	#N/A	1
	FBgn0039774	FBgn0085424	1								FBgn0039147	#N/A	1	#N/A	1
	FBgn0039776	FBgn0085425	1								FBgn0039153	#N/A	1	#N/A	1
	FBgn0039783	FBgn0085426	1								FBgn0039156	#N/A	1	#N/A	1
	FBgn0039798	FBgn0085427	1								FBgn0039165	#N/A	1	#N/A	1
	FBgn0039811	FBgn0085432	1								FBgn0039169	#N/A	1	#N/A	1
	FBgn0039816	FBgn0085442	1								FBgn0039170	#N/A	1	#N/A	1
	FBgn0039817	FBgn0085447	1								FBgn0039172	#N/A	1	#N/A	1
	FBgn0039827	FBgn0085450	1								FBgn0039180	#N/A	1	#N/A	1
	FBgn0039831	FBgn0085458	1								FBgn0039183	1	#N/A	#N/A	1
	FBgn0039844	FBgn0085466	1								FBgn0039184	#N/A	1	#N/A	1
	FBgn0039846	FBgn0085468	1								FBgn0039189	#N/A	1	#N/A	1
	FBgn0040071	FBgn0086254	1								FBgn0039209	#N/A	1	#N/A	1
	FBgn0040080	FBgn0086265	1								FBgn0039210	#N/A	1	#N/A	1
	FBgn0040207	FBgn0086355	1								FBgn0039214	#N/A	1	#N/A	1
	FBgn0040211	FBgn0086361	1								FBgn0039217	#N/A	1	#N/A	1
	FBgn0040227	FBgn0086372	1								FBgn0039218	#N/A	1	#N/A	1
	FBgn0040237	FBgn0086442	1								FBgn0039223	#N/A	1	#N/A	1
	FBgn0040260	FBgn0086444	1								FBgn0039225	#N/A	1	#N/A	1
	FBgn0040261	FBgn0086604	1								FBgn0039226	#N/A	1	#N/A	1
	FBgn0040262	FBgn0086655	1								FBgn0039229	#N/A	1	#N/A	1
	FBgn0040271	FBgn0086673	1								FBgn0039234	#N/A	1	#N/A	1
	FBgn0040299	FBgn0086677	1								FBgn0039235	#N/A	1	#N/A	1
	FBgn0040353	FBgn0086680	1								FBgn0039241	#N/A	#N/A	1	1
	FBgn0040358	FBgn0086708	1								FBgn0039260	#N/A	1	#N/A	1
	FBgn0040391	FBgn0086757	1								FBgn0039261	#N/A	1	#N/A	1
	FBgn0040493	FBgn0086758	1								FBgn0039270	#N/A	1	#N/A	1
	FBgn0040505	FBgn0086901	1								FBgn0039273	#N/A	1	#N/A	1
	FBgn0040506	FBgn0086913	1								FBgn0039274	#N/A	1	#N/A	1
	FBgn0040510	FBgn0086917	1								FBgn0039277	#N/A	1	#N/A	1
	FBgn0040553	FBgn0087007	1								FBgn0039280	#N/A	1	#N/A	1
	FBgn0040565	FBgn0087011	1								FBgn0039286	#N/A	1	#N/A	1
	FBgn0040571	FBgn0243486	1								FBgn0039329	#N/A	1	#N/A	1
	FBgn0040575	FBgn0243516	1								FBgn0039331	#N/A	1	#N/A	1
	FBgn0040600	FBgn0250757	1								FBgn0039343	1	#N/A	#N/A	1
	FBgn0040601	FBgn0250816	1								FBgn0039344	#N/A	1	#N/A	1
	FBgn0040609	FBgn0250823	1								FBgn0039347	#N/A	#N/A	1	1
	FBgn0040623	FBgn0250833	1								FBgn0039355	#N/A	1	#N/A	1
	FBgn0040730	FBgn0250835	1								FBgn0039360	#N/A	1	#N/A	1
	FBgn0040752	FBgn0250867	1								FBgn0039369	#N/A	#N/A	1	1
	FBgn0040796	FBgn0250906	1								FBgn0039370	#N/A	1	#N/A	1
	FBgn0040899	FBgn0250907	1								FBgn0039378	#N/A	#N/A	1	1
	FBgn0040967	FBgn0250910	1								FBgn0039381	#N/A	1	#N/A	1
	FBgn0040989	FBgn0259099	1								FBgn0039386	#N/A	1	#N/A	1
	FBgn0041096	FBgn0259145	1								FBgn0039406	#N/A	1	#N/A	1
	FBgn0041097	FBgn0259163	1								FBgn0039407	#N/A	1	#N/A	1
	FBgn0041161	FBgn0259174	1								FBgn0039420	#N/A	#N/A	1	1
	FBgn0041180	FBgn0259175	1								FBgn0039476	#N/A	1	#N/A	1
	FBgn0041188	FBgn0259176	1								FBgn0039478	#N/A	1	#N/A	1
	FBgn0041229	FBgn0259192	1								FBgn0039486	#N/A	1	#N/A	1
	FBgn0041342	FBgn0259212	1								FBgn0039489	#N/A	1	#N/A	1
	FBgn0041721	FBgn0259213	1								FBgn0039494	#N/A	1	#N/A	1
	FBgn0041789	FBgn0259219	1								FBgn0039495	#N/A	#N/A	1	1
	FBgn0042111	FBgn0259224	1								FBgn0039501	#N/A	1	#N/A	1
	FBgn0042693	FBgn0259226	1								FBgn0039518	#N/A	1	#N/A	1
	FBgn0043012	FBgn0259234	1								FBgn0039554	#N/A	1	#N/A	1
	FBgn0043455	FBgn0259244	1								FBgn0039558	#N/A	1	#N/A	1
	FBgn0043456	FBgn0259246	1								FBgn0039559	#N/A	1	#N/A	1
	FBgn0043457	FBgn0259247	1								FBgn0039560	#N/A	#N/A	1	1
	FBgn0043796	FBgn0259481	1								FBgn0039566	#N/A	#N/A	1	1
	FBgn0043841	FBgn0259683	1								FBgn0039568	#N/A	1	#N/A	1
	FBgn0043884	FBgn0259685	1								FBgn0039581	#N/A	1	#N/A	1
	FBgn0044452	FBgn0259714	1								FBgn0039593	#N/A	#N/A	1	1
	FBgn0044811	FBgn0259720	1								FBgn0039596	#N/A	#N/A	1	1
	FBgn0044826	FBgn0259735	1								FBgn0039597	#N/A	#N/A	1	1
	FBgn0045038	FBgn0259749	1								FBgn0039598	#N/A	#N/A	1	1
	FBgn0045063	FBgn0259822	1								FBgn0039599	#N/A	#N/A	1	1
	FBgn0045468	FBgn0259950	1								FBgn0039600	#N/A	#N/A	1	1
	FBgn0045469	FBgn0259961	1								FBgn0039602	#N/A	#N/A	1	1
	FBgn0045470	FBgn0259972	1								FBgn0039616	#N/A	1	#N/A	1
	FBgn0045486	FBgn0259977	1								FBgn0039628	#N/A	1	#N/A	1
	FBgn0045487	FBgn0259986	1								FBgn0039629	#N/A	1	#N/A	1
	FBgn0045495	FBgn0260003	1								FBgn0039631	#N/A	1	#N/A	1
	FBgn0045497	FBgn0260390	1								FBgn0039634	#N/A	1	#N/A	1
	FBgn0045498	FBgn0260397	1								FBgn0039651	#N/A	1	#N/A	1
	FBgn0045499	FBgn0260398	1								FBgn0039654	#N/A	1	#N/A	1
	FBgn0045500	FBgn0260407	1								FBgn0039655	#N/A	1	#N/A	1
	FBgn0045823	FBgn0260436	1								FBgn0039656	#N/A	#N/A	1	1
	FBgn0045866	FBgn0260446	1								FBgn0039664	#N/A	1	#N/A	1
	FBgn0045980	FBgn0260458	1								FBgn0039667	#N/A	1	#N/A	1
	FBgn0046113	FBgn0260462	1								FBgn0039669	#N/A	1	#N/A	1
	FBgn0046114	FBgn0260468	1								FBgn0039683	#N/A	#N/A	1	1
	FBgn0046214	FBgn0260486	1								FBgn0039688	#N/A	#N/A	1	1
	FBgn0046322	FBgn0260487	1								FBgn0039689	#N/A	#N/A	1	1
	FBgn0046332	FBgn0260632	1								FBgn0039691	#N/A	1	#N/A	1
	FBgn0046685	FBgn0260635	1								FBgn0039713	#N/A	#N/A	1	1
	FBgn0046763	FBgn0260642	1								FBgn0039733	#N/A	1	#N/A	1
	FBgn0046886	FBgn0260653	1								FBgn0039734	#N/A	1	#N/A	1
	FBgn0046887	FBgn0260657	1								FBgn0039737	#N/A	1	#N/A	1
	FBgn0050015	FBgn0260660	1								FBgn0039739	#N/A	1	#N/A	1
	FBgn0050039	FBgn0260720	1								FBgn0039744	#N/A	#N/A	1	1
	FBgn0050044	FBgn0260722	1								FBgn0039747	#N/A	#N/A	1	1
	FBgn0050127	FBgn0260776	1								FBgn0039754	#N/A	#N/A	1	1
	FBgn0050286	FBgn0260793	1								FBgn0039756	#N/A	#N/A	1	1
	FBgn0050418	FBgn0260799	1								FBgn0039757	#N/A	#N/A	1	1
	FBgn0050463	FBgn0260866	1								FBgn0039768	#N/A	#N/A	1	1
	FBgn0051031	FBgn0260935	1								FBgn0039773	#N/A	1	#N/A	1
	FBgn0051036	FBgn0260943	1								FBgn0039776	#N/A	1	#N/A	1
	FBgn0051040	FBgn0260945	1								FBgn0039783	#N/A	1	#N/A	1
	FBgn0051044	FBgn0260959	1								FBgn0039797	#N/A	#N/A	1	1
	FBgn0051057	FBgn0261015	1								FBgn0039808	#N/A	#N/A	1	1
	FBgn0051064	FBgn0261041	1								FBgn0039831	#N/A	1	#N/A	1
	FBgn0051068	FBgn0261046	1								FBgn0039838	#N/A	#N/A	1	1
	FBgn0051072	FBgn0261053	1								FBgn0039846	#N/A	1	#N/A	1
	FBgn0051089	FBgn0261089	1								FBgn0039856	#N/A	#N/A	1	1
	FBgn0051091	FBgn0261090	1								FBgn0039863	#N/A	#N/A	1	1
	FBgn0051092	FBgn0261113	1								FBgn0039904	#N/A	#N/A	1	1
	FBgn0051093	FBgn0261238	1								FBgn0039907	#N/A	#N/A	1	1
	FBgn0051103	FBgn0261243	1								FBgn0039908	#N/A	#N/A	1	1
	FBgn0051105	FBgn0261258	1								FBgn0039909	#N/A	#N/A	1	1
	FBgn0051106	FBgn0261261	1								FBgn0039914	#N/A	#N/A	1	1
	FBgn0051108	FBgn0261262	1								FBgn0039920	#N/A	#N/A	1	1
	FBgn0051115	FBgn0261285	1								FBgn0039923	#N/A	#N/A	1	1
	FBgn0051118	FBgn0261287	1								FBgn0039924	#N/A	#N/A	1	1
	FBgn0051119	FBgn0261289	1								FBgn0039932	#N/A	#N/A	1	1
	FBgn0051121	FBgn0261397	1								FBgn0039936	#N/A	#N/A	1	1
	FBgn0051122	FBgn0261434	1								FBgn0039937	#N/A	#N/A	1	1
	FBgn0051125	FBgn0261437	1								FBgn0039938	#N/A	#N/A	1	1
	FBgn0051126	FBgn0261439	1								FBgn0039969	1	#N/A	#N/A	1
	FBgn0051128	FBgn0261509	1								FBgn0039972	#N/A	#N/A	1	1
	FBgn0051130	FBgn0261514	1								FBgn0040069	#N/A	#N/A	1	1
	FBgn0051133	FBgn0261545	1								FBgn0040076	#N/A	#N/A	1	1
	FBgn0051140	FBgn0261547	1								FBgn0040077	#N/A	#N/A	1	1
	FBgn0051145	FBgn0261552	1								FBgn0040206	#N/A	#N/A	1	1
	FBgn0051151	FBgn0261553	1								FBgn0040227	#N/A	1	#N/A	1
	FBgn0051156	FBgn0261554	1								FBgn0040235	#N/A	#N/A	1	1
	FBgn0051158	FBgn0261555	1								FBgn0040271	#N/A	1	#N/A	1
	FBgn0051159	FBgn0261556	1								FBgn0040290	#N/A	#N/A	1	1
	FBgn0051161	FBgn0261561	1								FBgn0040305	#N/A	#N/A	1	1
	FBgn0051163	FBgn0261563	1								FBgn0040308	#N/A	#N/A	1	1
	FBgn0051164	FBgn0261565	1								FBgn0040318	#N/A	#N/A	1	1
	FBgn0051176	FBgn0261574	1								FBgn0040324	#N/A	#N/A	1	1
	FBgn0051184	FBgn0261588	1								FBgn0040493	#N/A	1	#N/A	1
	FBgn0051189	FBgn0261612	1								FBgn0040505	#N/A	1	#N/A	1
	FBgn0051191	FBgn0261614	1								FBgn0040508	#N/A	#N/A	1	1
	FBgn0051198	FBgn0261627	1								FBgn0040509	#N/A	#N/A	1	1
	FBgn0051200	FBgn0261630	1								FBgn0040529	#N/A	#N/A	1	1
	FBgn0051201	FBgn0261638	1								FBgn0040623	#N/A	1	#N/A	1
	FBgn0051204	FBgn0261648	1								FBgn0040660	#N/A	#N/A	1	1
	FBgn0051205	FBgn0261671	1								FBgn0040765	#N/A	#N/A	1	1
	FBgn0051207	FBgn0261698	1								FBgn0040918	#N/A	#N/A	1	1
	FBgn0051215	FBgn0261700	1								FBgn0041092	#N/A	#N/A	1	1
	FBgn0051216	FBgn0261702	1								FBgn0041105	#N/A	#N/A	1	1
	FBgn0051219	FBgn0261705	1								FBgn0041111	#N/A	#N/A	1	1
	FBgn0051220	FBgn0261722	1								FBgn0041164	#N/A	#N/A	1	1
	FBgn0051221	FBgn0261788	1								FBgn0041184	#N/A	#N/A	1	1
	FBgn0051224	FBgn0261801	1								FBgn0041186	#N/A	#N/A	1	1
	FBgn0051225	FBgn0261804	1								FBgn0041188	#N/A	1	#N/A	1
	FBgn0051232	FBgn0261822	1								FBgn0041210	#N/A	#N/A	1	1
	FBgn0051235	FBgn0261823	1								FBgn0041588	#N/A	#N/A	1	1
	FBgn0051242	FBgn0261850	1								FBgn0041721	#N/A	1	#N/A	1
	FBgn0051244	FBgn0261854	1								FBgn0042085	#N/A	#N/A	1	1
	FBgn0051245	FBgn0261859	1								FBgn0042098	#N/A	#N/A	1	1
	FBgn0051249	FBgn0261871	1								FBgn0042106	#N/A	#N/A	1	1
	FBgn0051262	FBgn0261885	1								FBgn0042111	#N/A	1	#N/A	1
	FBgn0051265	FBgn0261928	1								FBgn0042138	#N/A	#N/A	1	1
	FBgn0051266	FBgn0261929	1								FBgn0042182	#N/A	#N/A	1	1
	FBgn0051267	FBgn0261934	1								FBgn0042627	#N/A	#N/A	1	1
	FBgn0051268	FBgn0261987	1								FBgn0042693	#N/A	1	#N/A	1
	FBgn0051269	FBgn0261999	1								FBgn0042711	#N/A	1	#N/A	1
	FBgn0051279	FBgn0262005	1								FBgn0043025	#N/A	#N/A	1	1
	FBgn0051281	FBgn0262018	1								FBgn0043043	#N/A	#N/A	1	1
	FBgn0051282	FBgn0262022	1								FBgn0043362	#N/A	#N/A	1	1
	FBgn0051291	FBgn0262027	1								FBgn0043455	#N/A	1	#N/A	1
	FBgn0051313	FBgn0262029	1								FBgn0043456	#N/A	1	#N/A	1
	FBgn0051314	FBgn0262100	1								FBgn0043575	#N/A	#N/A	1	1
	FBgn0051320	FBgn0262103	1								FBgn0043792	#N/A	#N/A	1	1
	FBgn0051323	FBgn0262114	1								FBgn0043799	#N/A	#N/A	1	1
	FBgn0051324	FBgn0262116	1								FBgn0044020	#N/A	#N/A	1	1
	FBgn0051326	FBgn0262123	1								FBgn0044028	#N/A	#N/A	1	1
	FBgn0051327	FBgn0262160	1								FBgn0044419	#N/A	#N/A	1	1
	FBgn0051343	FBgn0262366	1								FBgn0044452	#N/A	1	#N/A	1
	FBgn0051357	FBgn0262473	1								FBgn0044826	#N/A	1	#N/A	1
	FBgn0051360	FBgn0262475	1								FBgn0045770	#N/A	#N/A	1	1
	FBgn0051365	FBgn0262476	1								FBgn0045852	#N/A	#N/A	1	1
	FBgn0051380	FBgn0262483	1								FBgn0045980	#N/A	1	#N/A	1
	FBgn0051404	FBgn0262508	1								FBgn0046114	#N/A	1	#N/A	1
	FBgn0051418	FBgn0262519	1								FBgn0046332	#N/A	1	#N/A	1
	FBgn0051423	FBgn0262562	1								FBgn0046689	1	#N/A	#N/A	1
	FBgn0051424	FBgn0262579	1								FBgn0046692	#N/A	#N/A	1	1
	FBgn0051438	FBgn0262582	1								FBgn0047038	#N/A	#N/A	1	1
	FBgn0051451	FBgn0262593	1								FBgn0050005	#N/A	#N/A	1	1
	FBgn0051457	FBgn0262613	1								FBgn0050008	#N/A	#N/A	1	1
	FBgn0051459	FBgn0262614	1								FBgn0050011	#N/A	#N/A	1	1
	FBgn0051471	FBgn0262617	1								FBgn0050043	1	#N/A	#N/A	1
	FBgn0051475	FBgn0262717	1								FBgn0050049	#N/A	#N/A	1	1
	FBgn0051497	FBgn0262719	1								FBgn0050082	#N/A	#N/A	1	1
	FBgn0051506	FBgn0262733	1								FBgn0050083	#N/A	#N/A	1	1
	FBgn0051510	FBgn0262737	1								FBgn0050094	#N/A	#N/A	1	1
	FBgn0051515	FBgn0262854	1								FBgn0050098	#N/A	#N/A	1	1
	FBgn0051518	FBgn0262867	1								FBgn0050202	#N/A	#N/A	1	1
	FBgn0051533	FBgn0262869	1								FBgn0050223	#N/A	#N/A	1	1
	FBgn0051576	FBgn0262871	1								FBgn0050290	#N/A	#N/A	1	1
	FBgn0051637	FBgn0262872	1								FBgn0050293	#N/A	#N/A	1	1
	FBgn0051638	FBgn0262875	1								FBgn0050295	#N/A	#N/A	1	1
	FBgn0051641	FBgn0262879	1								FBgn0050296	#N/A	#N/A	1	1
	FBgn0051646	FBgn0262960	1								FBgn0050316	#N/A	#N/A	1	1
	FBgn0051665	FBgn0262963	1								FBgn0050343	#N/A	#N/A	1	1
	FBgn0051679	FBgn0262970	1								FBgn0050360	#N/A	#N/A	1	1
	FBgn0051682	FBgn0262975	1								FBgn0050407	#N/A	#N/A	1	1
	FBgn0051690	FBgn0262983	1								FBgn0050431	#N/A	#N/A	1	1
	FBgn0051694	FBgn0262992	1								FBgn0050462	#N/A	#N/A	1	1
	FBgn0051698	FBgn0262994	1								FBgn0050466	#N/A	#N/A	1	1
	FBgn0051708	FBgn0262999	1								FBgn0051015	#N/A	#N/A	1	1
	FBgn0051721	FBgn0263001	1								FBgn0051016	#N/A	#N/A	1	1
	FBgn0051728	FBgn0263019	1								FBgn0051017	#N/A	#N/A	1	1
	FBgn0051769	FBgn0263020	1								FBgn0051075	#N/A	#N/A	1	1
	FBgn0051774	FBgn0263034	1								FBgn0051089	#N/A	1	#N/A	1
	FBgn0051776	FBgn0263035	1								FBgn0051091	#N/A	1	#N/A	1
	FBgn0051781	FBgn0263036	1								FBgn0051115	#N/A	1	#N/A	1
	FBgn0051782	FBgn0263039	1								FBgn0051119	#N/A	1	#N/A	1
	FBgn0051784	FBgn0263042	1								FBgn0051130	#N/A	1	#N/A	1
	FBgn0051805	FBgn0263049	1								FBgn0051133	#N/A	1	#N/A	1
	FBgn0051812	FBgn0263076	1								FBgn0051140	#N/A	1	#N/A	1
	FBgn0051901	FBgn0263089	1								FBgn0051148	#N/A	#N/A	1	1
	FBgn0051926	FBgn0263109	1								FBgn0051156	#N/A	1	#N/A	1
	FBgn0051928	FBgn0263118	1								FBgn0051159	#N/A	1	#N/A	1
	FBgn0051933	FBgn0263120	1								FBgn0051184	#N/A	1	#N/A	1
	FBgn0051935	FBgn0263131	1								FBgn0051198	#N/A	1	#N/A	1
	FBgn0052024	FBgn0263133	1								FBgn0051200	#N/A	1	#N/A	1
	FBgn0052026	FBgn0263144	1								FBgn0051202	#N/A	#N/A	1	1
	FBgn0052040	FBgn0263197	1								FBgn0051215	#N/A	1	#N/A	1
	FBgn0052057	FBgn0263219	1								FBgn0051217	#N/A	#N/A	1	1
	FBgn0052066	FBgn0263236	1								FBgn0051219	#N/A	1	#N/A	1
	FBgn0052082	FBgn0263239	1								FBgn0051220	#N/A	1	#N/A	1
	FBgn0052085	FBgn0263256	1								FBgn0051224	#N/A	1	#N/A	1
	FBgn0052111	FBgn0263278	1								FBgn0051242	#N/A	1	#N/A	1
	FBgn0052113	FBgn0263289	1								FBgn0051249	#N/A	1	#N/A	1
	FBgn0052138	FBgn0263316	1								FBgn0051266	#N/A	1	#N/A	1
	FBgn0052160	FBgn0263327	1								FBgn0051267	#N/A	1	#N/A	1
	FBgn0052173	FBgn0263339	1								FBgn0051269	#N/A	1	#N/A	1
	FBgn0052264	FBgn0263340	1								FBgn0051272	#N/A	#N/A	1	1
	FBgn0052282	FBgn0263346	1								FBgn0051282	#N/A	1	#N/A	1
	FBgn0052296	FBgn0263353	1								FBgn0051326	#N/A	1	#N/A	1
	FBgn0052373	FBgn0263355	1								FBgn0051343	#N/A	1	#N/A	1
	FBgn0052392	FBgn0263390	1								FBgn0051357	#N/A	1	#N/A	1
	FBgn0052405	FBgn0263391	1								FBgn0051365	#N/A	1	#N/A	1
	FBgn0052406	FBgn0263392	1								FBgn0051388	#N/A	#N/A	1	1
	FBgn0052423	FBgn0263395	1								FBgn0051414	#N/A	#N/A	1	1
	FBgn0052463	FBgn0263396	1								FBgn0051445	#N/A	#N/A	1	1
	FBgn0052473	FBgn0263397	1								FBgn0051453	#N/A	#N/A	1	1
	FBgn0052547	FBgn0263441	1								FBgn0051471	#N/A	1	#N/A	1
	FBgn0052600	FBgn0263477	1								FBgn0051481	#N/A	#N/A	1	1
	FBgn0052668	FBgn0263492	1								FBgn0051497	#N/A	1	#N/A	1
	FBgn0052685	FBgn0263497	1								FBgn0051506	#N/A	1	#N/A	1
	FBgn0052695	FBgn0263593	1								FBgn0051518	#N/A	1	#N/A	1
	FBgn0052698	FBgn0263598	1								FBgn0051523	#N/A	#N/A	1	1
	FBgn0052791	FBgn0263603	1								FBgn0051576	#N/A	1	#N/A	1
	FBgn0052832	FBgn0263612	1								FBgn0051583	#N/A	#N/A	1	1
	FBgn0052843	FBgn0263616	1								FBgn0051603	#N/A	#N/A	1	1
	FBgn0052856	FBgn0263622	1								FBgn0051612	#N/A	#N/A	1	1
	FBgn0052982	FBgn0263745	1								FBgn0051626	#N/A	#N/A	1	1
	FBgn0053099	FBgn0263764	1								FBgn0051632	#N/A	#N/A	1	1
	FBgn0053100	FBgn0263776	1								FBgn0051633	#N/A	#N/A	1	1
	FBgn0053108	FBgn0263780	1								FBgn0051644	#N/A	#N/A	1	1
	FBgn0053110	FBgn0263873	1								FBgn0051659	#N/A	#N/A	1	1
	FBgn0053111	FBgn0263916	1								FBgn0051679	#N/A	1	#N/A	1
	FBgn0053117	FBgn0263929	1								FBgn0051682	#N/A	1	#N/A	1
	FBgn0053128	FBgn0263930	1								FBgn0051683	#N/A	#N/A	1	1
	FBgn0053158	FBgn0263934	1								FBgn0051719	#N/A	#N/A	1	1
	FBgn0053193	FBgn0263970	1								FBgn0051755	#N/A	#N/A	1	1
	FBgn0053194	FBgn0263974	1								FBgn0051812	#N/A	1	#N/A	1
	FBgn0053196	FBgn0263980	1								FBgn0051851	1	#N/A	#N/A	1
	FBgn0053207	FBgn0263995	1								FBgn0051875	#N/A	#N/A	1	1
	FBgn0053225	FBgn0264000	1								FBgn0051926	#N/A	1	#N/A	1
	FBgn0053252	FBgn0264001	1								FBgn0051935	#N/A	1	#N/A	1
	FBgn0053265	FBgn0264002	1								FBgn0051956	#N/A	#N/A	1	1
	FBgn0053282	FBgn0264005	1								FBgn0051992	#N/A	#N/A	1	1
	FBgn0053333	FBgn0264006	1								FBgn0052016	#N/A	#N/A	1	1
	FBgn0053341	FBgn0264089	1								FBgn0052026	#N/A	1	#N/A	1
	FBgn0053483	FBgn0264261	1								FBgn0052062	#N/A	#N/A	1	1
	FBgn0053514	FBgn0264273	1								FBgn0052087	#N/A	#N/A	1	1
	FBgn0053516	FBgn0264324	1								FBgn0052104	1	#N/A	#N/A	1
	FBgn0053519	FBgn0264338	1								FBgn0052113	#N/A	1	#N/A	1
	FBgn0053520	FBgn0264339	1								FBgn0052121	#N/A	#N/A	1	1
	FBgn0053536	FBgn0264346	1								FBgn0052173	#N/A	1	#N/A	1
	FBgn0053542	FBgn0264357	1								FBgn0052201	#N/A	#N/A	1	1
	FBgn0053547	FBgn0264358	1								FBgn0052251	#N/A	#N/A	1	1
	FBgn0053555	FBgn0264366	1								FBgn0052260	#N/A	#N/A	1	1
	FBgn0053658	FBgn0264367	1								FBgn0052269	#N/A	#N/A	1	1
	FBgn0053700	FBgn0264392	1								FBgn0052270	#N/A	#N/A	1	1
	FBgn0053721	FBgn0264428	1								FBgn0052277	#N/A	#N/A	1	1
	FBgn0053970	FBgn0264430	1								FBgn0052301	#N/A	#N/A	1	1
	FBgn0053993	FBgn0264442	1								FBgn0052333	#N/A	#N/A	1	1
	FBgn0054008	FBgn0264443	1								FBgn0052351	#N/A	#N/A	1	1
	FBgn0054027	FBgn0264462	1								FBgn0052379	#N/A	#N/A	1	1
	FBgn0054034	FBgn0264475	1								FBgn0052438	#N/A	#N/A	1	1
	FBgn0054041	FBgn0264480	1								FBgn0052479	#N/A	#N/A	1	1
	FBgn0054045	FBgn0264484	1								FBgn0052549	1	#N/A	#N/A	1
	FBgn0062413	FBgn0264489	1								FBgn0052603	#N/A	#N/A	1	1
	FBgn0062978	FBgn0264490	1								FBgn0052666	#N/A	#N/A	1	1
	FBgn0063261	FBgn0264493	1								FBgn0052703	#N/A	#N/A	1	1
	FBgn0063649	FBgn0264494	1								FBgn0052751	1	#N/A	#N/A	1
	FBgn0064766	FBgn0264501	1								FBgn0052758	#N/A	#N/A	1	1
	FBgn0065096	FBgn0264505	1								FBgn0052847	#N/A	#N/A	1	1
	FBgn0065098	FBgn0264556	1								FBgn0052856	#N/A	1	#N/A	1
	FBgn0066101	FBgn0264566	1								FBgn0053012	1	#N/A	#N/A	1
	FBgn0067782	FBgn0264603	1								FBgn0053092	1	#N/A	#N/A	1
	FBgn0067783	FBgn0264695	1								FBgn0053096	#N/A	#N/A	1	1
	FBgn0083077	FBgn0264710	1								FBgn0053108	#N/A	1	#N/A	1
	FBgn0083945	FBgn0264717	1								FBgn0053110	#N/A	1	#N/A	1
	FBgn0083946	FBgn0264785	1								FBgn0053116	#N/A	#N/A	1	1
	FBgn0083965	FBgn0264810	1								FBgn0053128	#N/A	1	#N/A	1
	FBgn0083966	FBgn0264815	1								FBgn0053144	#N/A	#N/A	1	1
	FBgn0083974	FBgn0264817	1								FBgn0053147	#N/A	#N/A	1	1
	FBgn0083975	FBgn0264828	1								FBgn0053156	#N/A	#N/A	1	1
	FBgn0083979	FBgn0264845	1								FBgn0053225	#N/A	1	#N/A	1
	FBgn0083987	FBgn0264857	1								FBgn0053303	#N/A	#N/A	1	1
	FBgn0085212	FBgn0264888	1								FBgn0053346	#N/A	#N/A	1	1
	FBgn0085227	FBgn0264890	1								FBgn0053459	#N/A	#N/A	1	1
	FBgn0085250	FBgn0264895	1								FBgn0053465	#N/A	#N/A	1	1
	FBgn0085304	FBgn0264908	1								FBgn0053503	1	#N/A	#N/A	1
	FBgn0085307	FBgn0264944	1								FBgn0053531	#N/A	#N/A	1	1
	FBgn0085313	FBgn0264953	1								FBgn0053536	#N/A	1	#N/A	1
	FBgn0085321	FBgn0264957	1								FBgn0053538	#N/A	#N/A	1	1
	FBgn0085323	FBgn0264959	1								FBgn0053554	#N/A	#N/A	1	1
	FBgn0085327	FBgn0264962	1								FBgn0053958	#N/A	#N/A	1	1
	FBgn0085342	FBgn0264980	1								FBgn0058470	#N/A	#N/A	1	1
	FBgn0085344	FBgn0264988	1								FBgn0061469	#N/A	#N/A	1	1
	FBgn0085345	FBgn0265002	1								FBgn0063498	#N/A	#N/A	1	1
	FBgn0085376	FBgn0265011	1								FBgn0063499	#N/A	#N/A	1	1
	FBgn0085378	FBgn0265017	1								FBgn0064237	#N/A	#N/A	1	1
	FBgn0085380	FBgn0265045	1								FBgn0065035	1	#N/A	#N/A	1
	FBgn0085382	FBgn0265050	1								FBgn0065098	#N/A	1	#N/A	1
	FBgn0085383	FBgn0265051	1								FBgn0067102	#N/A	#N/A	1	1
	FBgn0085384	FBgn0265052	1								FBgn0067864	#N/A	#N/A	1	1
	FBgn0085385	FBgn0265073	1								FBgn0083141	#N/A	#N/A	1	1
	FBgn0085387	FBgn0265104	1								FBgn0083965	#N/A	1	#N/A	1
	FBgn0085391	FBgn0265157	1								FBgn0083966	#N/A	1	#N/A	1
	FBgn0085399	FBgn0265160	1								FBgn0083981	#N/A	#N/A	1	1
	FBgn0085400	FBgn0265187	1								FBgn0083987	#N/A	1	#N/A	1
	FBgn0085401	FBgn0265192	1								FBgn0083990	#N/A	#N/A	1	1
	FBgn0085404	FBgn0265194	1								FBgn0085346	#N/A	#N/A	1	1
	FBgn0085405	FBgn0265200	1								FBgn0085369	#N/A	#N/A	1	1
	FBgn0085407	FBgn0265306	1								FBgn0085370	#N/A	#N/A	1	1
	FBgn0085408	FBgn0265315	1								FBgn0085386	#N/A	#N/A	1	1
	FBgn0085410	FBgn0265316	1								FBgn0085390	#N/A	#N/A	1	1
	FBgn0085412	FBgn0265349	1								FBgn0085396	#N/A	#N/A	1	1
	FBgn0085417	FBgn0265356	1								FBgn0085405	#N/A	1	#N/A	1
	FBgn0085422	FBgn0265364	1								FBgn0085413	#N/A	#N/A	1	1
	FBgn0085424	FBgn0265367	1								FBgn0085432	#N/A	#N/A	1	1
	FBgn0085427	FBgn0265371	1								FBgn0085465	#N/A	1	#N/A	1
	FBgn0085435	FBgn0265372	1								FBgn0085468	#N/A	#N/A	1	1
	FBgn0085437	FBgn0265375	1								FBgn0085476	#N/A	#N/A	1	1
	FBgn0085440	FBgn0265434	1								FBgn0085477	#N/A	#N/A	1	1
	FBgn0085446	FBgn0265447	1								FBgn0085481	1	#N/A	#N/A	1
	FBgn0085448	FBgn0265448	1								FBgn0086346	#N/A	1	#N/A	1
	FBgn0085449	FBgn0265450	1								FBgn0086355	#N/A	#N/A	1	1
	FBgn0085450	FBgn0265487	1								FBgn0086442	#N/A	#N/A	1	1
	FBgn0085456	FBgn0265536	1								FBgn0086443	#N/A	1	#N/A	1
	FBgn0085465	FBgn0265542	1								FBgn0086444	#N/A	#N/A	1	1
	FBgn0085466	FBgn0265547	1								FBgn0086445	#N/A	1	#N/A	1
	FBgn0086346	FBgn0265548	1								FBgn0086532	#N/A	1	#N/A	1
	FBgn0086361	FBgn0265549	1								FBgn0086655	#N/A	#N/A	1	1
	FBgn0086365	FBgn0265587	1								FBgn0086674	#N/A	1	#N/A	1
	FBgn0086370	FBgn0265625	1								FBgn0086675	#N/A	#N/A	1	1
	FBgn0086443	FBgn0265626	1								FBgn0086680	#N/A	#N/A	1	1
	FBgn0086445	FBgn0265627	1								FBgn0086707	#N/A	1	#N/A	1
	FBgn0086451	FBgn0265635	1								FBgn0086708	#N/A	#N/A	1	1
	FBgn0086532	FBgn0265641	1								FBgn0086779	#N/A	#N/A	1	1
	FBgn0086604	FBgn0265645	1								FBgn0086917	#N/A	#N/A	1	1
	FBgn0086613	FBgn0265651	1								FBgn0087011	#N/A	#N/A	1	1
	FBgn0086673	FBgn0265676	1								FBgn0243511	#N/A	1	#N/A	1
	FBgn0086674	FBgn0265678	1								FBgn0243512	#N/A	#N/A	1	1
	FBgn0086677	FBgn0265679	1								FBgn0250786	#N/A	1	#N/A	1
	FBgn0086686	FBgn0265680	1								FBgn0250816	#N/A	#N/A	1	1
	FBgn0086690	FBgn0265682	1								FBgn0250820	#N/A	1	#N/A	1
	FBgn0086707	FBgn0265697	1								FBgn0250850	#N/A	#N/A	1	1
	FBgn0086736	FBgn0265699	1								FBgn0250906	#N/A	#N/A	1	1
	FBgn0086758	FBgn0265704	1								FBgn0250907	#N/A	#N/A	1	1
	FBgn0086778	FBgn0265712	1								FBgn0259099	#N/A	#N/A	1	1
	FBgn0086783	FBgn0265723	1								FBgn0259110	#N/A	1	#N/A	1
	FBgn0086899	FBgn0265735	1								FBgn0259113	#N/A	1	#N/A	1
	FBgn0086901	FBgn0265756	1								FBgn0259146	#N/A	1	#N/A	1
	FBgn0086911	FBgn0265765	1								FBgn0259152	#N/A	1	#N/A	1
	FBgn0243511	FBgn0265798	1								FBgn0259170	#N/A	#N/A	1	1
	FBgn0243586	FBgn0265804	1								FBgn0259171	#N/A	#N/A	1	1
	FBgn0250754	FBgn0265806	1								FBgn0259178	#N/A	#N/A	1	1
	FBgn0250757	FBgn0265807	1								FBgn0259237	#N/A	1	#N/A	1
	FBgn0250786	FBgn0265808	1								FBgn0259243	#N/A	#N/A	1	1
	FBgn0250820	FBgn0265813	1								FBgn0259481	#N/A	#N/A	1	1
	FBgn0250823	FBgn0265814	1								FBgn0259678	#N/A	#N/A	1	1
	FBgn0250826	FBgn0265815	1								FBgn0259712	#N/A	1	#N/A	1
	FBgn0250831	FBgn0265822	1								FBgn0259720	#N/A	#N/A	1	1
	FBgn0250844	FBgn0265823	1								FBgn0259749	#N/A	#N/A	1	1
	FBgn0250908	FBgn0265826	1								FBgn0259789	#N/A	#N/A	1	1
	FBgn0250910	FBgn0265828	1								FBgn0259795	#N/A	#N/A	1	1
	FBgn0259110	FBgn0265839	1								FBgn0259935	#N/A	#N/A	1	1
	FBgn0259113	FBgn0265859	1								FBgn0259977	#N/A	#N/A	1	1
	FBgn0259140	FBgn0265887	1								FBgn0259986	#N/A	#N/A	1	1
	FBgn0259145	FBgn0265890	1								FBgn0260223	#N/A	#N/A	1	1
	FBgn0259146	FBgn0265941	1								FBgn0260229	#N/A	1	#N/A	1
	FBgn0259152	FBgn0265948	1								FBgn0260390	#N/A	#N/A	1	1
	FBgn0259168	FBgn0265950	1								FBgn0260397	#N/A	#N/A	1	1
	FBgn0259174	FBgn0265959	1								FBgn0260398	#N/A	#N/A	1	1
	FBgn0259175	FBgn0265960	1								FBgn0260399	#N/A	1	#N/A	1
	FBgn0259176	FBgn0265974	1								FBgn0260400	#N/A	#N/A	1	1
	FBgn0259193	FBgn0265982	1								FBgn0260462	#N/A	#N/A	1	1
	FBgn0259194	FBgn0265988	1								FBgn0260468	#N/A	#N/A	1	1
	FBgn0259202	FBgn0265991	1								FBgn0260632	#N/A	#N/A	1	1
	FBgn0259211	FBgn0265992	1								FBgn0260635	#N/A	#N/A	1	1
	FBgn0259213	FBgn0265998	1								FBgn0260642	#N/A	#N/A	1	1
	FBgn0259220	FBgn0266022	1								FBgn0260653	#N/A	#N/A	1	1
	FBgn0259222	FBgn0266025	1								FBgn0260741	#N/A	#N/A	1	1
	FBgn0259225	FBgn0266026	1								FBgn0260743	#N/A	#N/A	1	1
	FBgn0259231	FBgn0266034	1								FBgn0260746	#N/A	#N/A	1	1
	FBgn0259233	FBgn0266037	1								FBgn0260749	#N/A	#N/A	1	1
	FBgn0259237	FBgn0266044	1								FBgn0260758	#N/A	1	#N/A	1
	FBgn0259240	FBgn0266084	1								FBgn0260779	#N/A	1	#N/A	1
	FBgn0259244	FBgn0266088	1								FBgn0260794	#N/A	#N/A	1	1
	FBgn0259685	FBgn0266099	1								FBgn0260866	#N/A	#N/A	1	1
	FBgn0259712	FBgn0266100	1								FBgn0260934	#N/A	#N/A	1	1
	FBgn0259721	FBgn0266111	1								FBgn0260935	#N/A	#N/A	1	1
	FBgn0259735	FBgn0266129	1								FBgn0260940	#N/A	1	#N/A	1
	FBgn0259736	FBgn0266137	1								FBgn0260960	#N/A	1	#N/A	1
	FBgn0259750	FBgn0266141	1								FBgn0260962	#N/A	#N/A	1	1
	FBgn0259784	FBgn0266143	1								FBgn0260987	#N/A	#N/A	1	1
	FBgn0259822	FBgn0266158	1								FBgn0261041	#N/A	#N/A	1	1
	FBgn0259831	FBgn0266203	1								FBgn0261068	#N/A	1	#N/A	1
	FBgn0259917	FBgn0266207	1								FBgn0261111	#N/A	#N/A	1	1
	FBgn0259932	FBgn0266214	1								FBgn0261238	#N/A	#N/A	1	1
	FBgn0263995	FBgn0266232	1								FBgn0261239	#N/A	#N/A	1	1
	FBgn0259994	FBgn0266235	1								FBgn0261243	#N/A	#N/A	1	1
	FBgn0260003	FBgn0266244	1								FBgn0261244	#N/A	1	#N/A	1
	FBgn0260004	FBgn0266257	1								FBgn0261278	#N/A	1	#N/A	1
	FBgn0260226	FBgn0266305	1								FBgn0261395	#N/A	1	#N/A	1
	FBgn0260229	FBgn0266306	1								FBgn0261399	#N/A	#N/A	1	1
	FBgn0260241	FBgn0266309	1								FBgn0261403	#N/A	#N/A	1	1
	FBgn0260399	FBgn0266315	1								FBgn0261434	#N/A	#N/A	1	1
	FBgn0260407	FBgn0266324	1								FBgn0261437	#N/A	#N/A	1	1
	FBgn0260428	FBgn0266347	1								FBgn0261439	#N/A	#N/A	1	1
	FBgn0260464	FBgn0266366	1								FBgn0261547	#N/A	#N/A	1	1
	FBgn0260486	FBgn0266379	1								FBgn0261549	#N/A	#N/A	1	1
	FBgn0260487	FBgn0266397	1								FBgn0261552	#N/A	#N/A	1	1
	FBgn0260634	FBgn0266410	1								FBgn0261554	#N/A	#N/A	1	1
	FBgn0260657	FBgn0266411	1								FBgn0261575	#N/A	1	#N/A	1
	FBgn0260659	FBgn0266417	1								FBgn0261588	#N/A	#N/A	1	1
	FBgn0260660	FBgn0266420	1								FBgn0261617	#N/A	#N/A	1	1
	FBgn0260758	FBgn0266432	1								FBgn0261618	#N/A	#N/A	1	1
	FBgn0260759	FBgn0266441	1								FBgn0261625	#N/A	#N/A	1	1
	FBgn0260760	FBgn0266443	1								FBgn0261638	#N/A	#N/A	1	1
	FBgn0260779	FBgn0266450	1								FBgn0261705	#N/A	#N/A	1	1
	FBgn0260793	FBgn0266452	1								FBgn0261808	#N/A	#N/A	1	1
	FBgn0260795	FBgn0266456	1								FBgn0261823	#N/A	#N/A	1	1
	FBgn0260872	FBgn0266521	1								FBgn0261850	#N/A	#N/A	1	1
	FBgn0260940	FBgn0266525	1								FBgn0261854	#N/A	#N/A	1	1
	FBgn0260941	FBgn0266526	1								FBgn0261930	#N/A	#N/A	1	1
	FBgn0260943	FBgn0266557	1								FBgn0261934	#N/A	#N/A	1	1
	FBgn0260945	FBgn0266578	1								FBgn0261955	#N/A	#N/A	1	1
	FBgn0260960	FBgn0266634	1								FBgn0261963	#N/A	#N/A	1	1
	FBgn0260966	FBgn0266668	1								FBgn0261976	#N/A	1	#N/A	1
	FBgn0261019	FBgn0266683	1								FBgn0261984	#N/A	1	#N/A	1
	FBgn0261046	FBgn0266685	1								FBgn0261985	#N/A	#N/A	1	1
	FBgn0261060	FBgn0266694	1								FBgn0261988	#N/A	1	#N/A	1
	FBgn0261068	FBgn0266711	1								FBgn0261995	#N/A	1	#N/A	1
	FBgn0261090	FBgn0266736	1								FBgn0261996	#N/A	1	#N/A	1
	FBgn0261113	FBgn0266739	1								FBgn0262057	#N/A	#N/A	1	1
	FBgn0261244	FBgn0266756	1								FBgn0262081	#N/A	#N/A	1	1
	FBgn0261259	FBgn0266757	1								FBgn0262103	#N/A	#N/A	1	1
	FBgn0261262	FBgn0266763	1								FBgn0262114	#N/A	#N/A	1	1
	FBgn0261278	FBgn0266771	1								FBgn0262116	#N/A	#N/A	1	1
	FBgn0261279	FBgn0266772	1								FBgn0262139	#N/A	#N/A	1	1
	FBgn0261285	FBgn0266777	1								FBgn0262160	#N/A	#N/A	1	1
	FBgn0261287	FBgn0266780	1								FBgn0262166	#N/A	#N/A	1	1
	FBgn0261388	FBgn0266801	1								FBgn0262446	#N/A	#N/A	1	1
	FBgn0261395	FBgn0266805	1								FBgn0262519	#N/A	#N/A	1	1
	FBgn0261451	FBgn0266814	1								FBgn0262535	#N/A	#N/A	1	1
	FBgn0261509	FBgn0266822	1								FBgn0262559	#N/A	1	#N/A	1
	FBgn0261532	FBgn0266851	1								FBgn0262570	#N/A	#N/A	1	1
	FBgn0261545	FBgn0266865	1								FBgn0262579	#N/A	#N/A	1	1
	FBgn0261550	FBgn0266871	1								FBgn0262587	#N/A	#N/A	1	1
	FBgn0261553	FBgn0266872	1								FBgn0262617	#N/A	#N/A	1	1
	FBgn0261555	FBgn0266877	1								FBgn0262636	#N/A	#N/A	1	1
	FBgn0261563	FBgn0266898	1								FBgn0262647	#N/A	1	#N/A	1
	FBgn0261572	FBgn0266916	1								FBgn0262699	#N/A	#N/A	1	1
	FBgn0261575	FBgn0266918	1								FBgn0262733	#N/A	#N/A	1	1
	FBgn0261611	FBgn0266926	1								FBgn0262737	#N/A	#N/A	1	1
	FBgn0261637	FBgn0266943	1								FBgn0262739	#N/A	#N/A	1	1
	FBgn0261642	FBgn0266957	1								FBgn0262842	#N/A	#N/A	1	1
	FBgn0261648	FBgn0266962	1								FBgn0263006	#N/A	#N/A	1	1
	FBgn0261649	FBgn0266965	1								FBgn0263019	#N/A	#N/A	1	1
	FBgn0261671	FBgn0266989	1								FBgn0263040	#N/A	1	#N/A	1
	FBgn0261673	FBgn0267002	1								FBgn0263102	#N/A	#N/A	1	1
	FBgn0261698	FBgn0267003	1								FBgn0263112	#N/A	#N/A	1	1
	FBgn0261708	FBgn0267018	1								FBgn0263120	#N/A	#N/A	1	1
	FBgn0261723	FBgn0267104	1								FBgn0263131	#N/A	#N/A	1	1
	FBgn0261788	FBgn0267111	1								FBgn0263133	#N/A	#N/A	1	1
	FBgn0261794	FBgn0267119	1								FBgn0263143	#N/A	1	#N/A	1
	FBgn0261799	FBgn0267128	1								FBgn0263144	#N/A	#N/A	1	1
	FBgn0261800	FBgn0267129	1								FBgn0263200	#N/A	1	#N/A	1
	FBgn0261804	FBgn0267134	1								FBgn0263236	#N/A	#N/A	1	1
	FBgn0261811	FBgn0267135	1								FBgn0263239	#N/A	#N/A	1	1
	FBgn0261834	FBgn0267190	1								FBgn0263251	#N/A	1	#N/A	1
	FBgn0261836	FBgn0267197	1								FBgn0263278	#N/A	#N/A	1	1
	FBgn0261837	FBgn0267261	1								FBgn0263352	#N/A	#N/A	1	1
	FBgn0261838	FBgn0267286	1								FBgn0263354	#N/A	#N/A	1	1
	FBgn0261839	FBgn0267336	1								FBgn0263395	#N/A	#N/A	1	1
	FBgn0261840	FBgn0267337	1								FBgn0263396	#N/A	#N/A	1	1
	FBgn0261841	FBgn0267366	1								FBgn0263456	#N/A	#N/A	1	1
	FBgn0261842	FBgn0267399	1								FBgn0263477	#N/A	#N/A	1	1
	FBgn0261843	FBgn0267428	1								FBgn0263490	#N/A	#N/A	1	1
	FBgn0261844	FBgn0267429	1								FBgn0263512	#N/A	#N/A	1	1
	FBgn0261845	FBgn0267431	1								FBgn0263593	#N/A	#N/A	1	1
	FBgn0261847	FBgn0267435	1								FBgn0263594	#N/A	#N/A	1	1
	FBgn0261857	FBgn0267469	1								FBgn0263598	#N/A	#N/A	1	1
	FBgn0261859	FBgn0267487	1								FBgn0263603	#N/A	#N/A	1	1
	FBgn0261860	FBgn0267556	1								FBgn0263660	#N/A	#N/A	1	1
	FBgn0261861	FBgn0267559	1								FBgn0263780	#N/A	#N/A	1	1
	FBgn0261871	FBgn0267569	1								FBgn0263864	#N/A	#N/A	1	1
	FBgn0261885	FBgn0267572	1								FBgn0264001	#N/A	#N/A	1	1
	FBgn0261914	FBgn0267574	1								FBgn0264005	#N/A	#N/A	1	1
	FBgn0261976	FBgn0267590	1								FBgn0264006	#N/A	#N/A	1	1
	FBgn0261984	FBgn0267624	1								FBgn0264078	#N/A	#N/A	1	1
	FBgn0261986	FBgn0267668	1								FBgn0264270	#N/A	#N/A	1	1
	FBgn0261987	FBgn0267672	1								FBgn0264357	#N/A	#N/A	1	1
	FBgn0261988	FBgn0267707	1								FBgn0264439	#N/A	#N/A	1	1
	FBgn0261993	FBgn0267730	1								FBgn0264442	#N/A	#N/A	1	1
	FBgn0261994	FBgn0267740	1								FBgn0264490	#N/A	#N/A	1	1
	FBgn0261995	FBgn0267756	1								FBgn0264491	#N/A	#N/A	1	1
	FBgn0261996	FBgn0267758	1								FBgn0264493	#N/A	#N/A	1	1
	FBgn0262010	FBgn0267790	1								FBgn0264494	#N/A	#N/A	1	1
	FBgn0262023	FBgn0267791	1								FBgn0264562	#N/A	#N/A	1	1
	FBgn0262029	FBgn0267821	1								FBgn0264607	#N/A	#N/A	1	1
	FBgn0262032	FBgn0267824	1								FBgn0264707	#N/A	#N/A	1	1
	FBgn0262127	FBgn0267849	1								FBgn0264785	#N/A	#N/A	1	1
	FBgn0262143	FBgn0267913	1								FBgn0264815	#N/A	#N/A	1	1
	FBgn0262144	FBgn0267915	1								FBgn0264817	#N/A	#N/A	1	1
	FBgn0262167	FBgn0267918	1								FBgn0264855	#N/A	#N/A	1	1
	FBgn0262468	FBgn0267929	1								FBgn0264959	#N/A	#N/A	1	1
	FBgn0262473	FBgn0267933	1								FBgn0264962	#N/A	#N/A	1	1
	FBgn0262475	FBgn0267934	1								FBgn0265011	#N/A	#N/A	1	1
	FBgn0262530	FBgn0267939	1								FBgn0265045	#N/A	#N/A	1	1
	FBgn0262537	FBgn0267940	1								FBgn0265052	#N/A	#N/A	1	1
	FBgn0262538	FBgn0267941	1								FBgn0265104	#N/A	#N/A	1	1
	FBgn0262539	FBgn0267954	1								FBgn0265140	#N/A	#N/A	1	1
	FBgn0262540	FBgn0267958	1								FBgn0265187	#N/A	#N/A	1	1
	FBgn0262541	FBgn0267964	1								FBgn0265191	#N/A	#N/A	1	1
	FBgn0262559	FBgn0278598	1								FBgn0265192	#N/A	#N/A	1	1
	FBgn0262562	FBgn0278604	1								FBgn0265262	#N/A	#N/A	1	1
	FBgn0262565	FBgn0283426	1								FBgn0265356	#N/A	#N/A	1	1
	FBgn0262573	FBgn0283437	1								FBgn0265487	#N/A	#N/A	1	1
	FBgn0262582	FBgn0283438	1								FBgn0265523	#N/A	#N/A	1	1
	FBgn0262593	FBgn0283439	1								FBgn0265623	#N/A	#N/A	1	1
	FBgn0262647	FBgn0283521	1								FBgn0265697	#N/A	#N/A	1	1
	FBgn0262683	FBgn0283531	1								FBgn0265959	#N/A	#N/A	1	1
	FBgn0262718	FBgn0283547	1								FBgn0265974	#N/A	#N/A	1	1
	FBgn0262719	FBgn0283651	1								FBgn0265991	#N/A	#N/A	1	1
	FBgn0262722	FBgn0000179	1								FBgn0265998	#N/A	#N/A	1	1
	FBgn0262740	FBgn0000479	1								FBgn0266083	#N/A	#N/A	1	1
	FBgn0262742	FBgn0000635	1								FBgn0266100	#N/A	#N/A	1	1
	FBgn0262786	FBgn0001624	1								FBgn0266129	#N/A	#N/A	1	1
	FBgn0262788	FBgn0002562	1								FBgn0266195	#N/A	#N/A	1	1
	FBgn0262793	FBgn0002577	1								FBgn0266282	#N/A	#N/A	1	1
	FBgn0262815	FBgn0003345	1								FBgn0266354	#N/A	#N/A	1	1
	FBgn0262820	FBgn0003638	1								FBgn0266377	#N/A	#N/A	1	1
	FBgn0262868	FBgn0004047	1								FBgn0266411	#N/A	#N/A	1	1
	FBgn0262869	FBgn0004370	1								FBgn0266420	#N/A	#N/A	1	1
	FBgn0262870	FBgn0005390	1								FBgn0266441	#N/A	#N/A	1	1
	FBgn0262871	FBgn0010269	1								FBgn0266450	#N/A	#N/A	1	1
	FBgn0262884	FBgn0011576	1								FBgn0266452	#N/A	#N/A	1	1
	FBgn0262903	FBgn0011742	1								FBgn0266557	#N/A	#N/A	1	1
	FBgn0262904	FBgn0011754	1								FBgn0266711	#N/A	#N/A	1	1
	FBgn0262906	FBgn0014391	1								FBgn0267033	#N/A	#N/A	1	1
	FBgn0262907	FBgn0015519	1								FBgn0267336	#N/A	#N/A	1	1
	FBgn0262962	FBgn0016975	1								FBgn0267337	#N/A	#N/A	1	1
	FBgn0262964	FBgn0016976	1								FBgn0267487	#N/A	#N/A	1	1
	FBgn0262975	FBgn0021764	1								FBgn0267572	#N/A	#N/A	1	1
	FBgn0262983	FBgn0023528	1								FBgn0267666	#N/A	#N/A	1	1
	FBgn0262985	FBgn0023549	1								FBgn0267668	#N/A	#N/A	1	1
	FBgn0262986	FBgn0024365	1								FBgn0267698	#N/A	#N/A	1	1
	FBgn0263025	FBgn0025390	1								FBgn0267791	#N/A	#N/A	1	1
	FBgn0263038	FBgn0025633	1								FBgn0267792	#N/A	#N/A	1	1
	FBgn0263040	FBgn0025641	1								FBgn0267821	#N/A	#N/A	1	1
	FBgn0263049	FBgn0027343	1								FBgn0267824	#N/A	#N/A	1	1
	FBgn0263108	FBgn0028369	1								FBgn0267913	#N/A	#N/A	1	1
	FBgn0263117	FBgn0028480	1								FBgn0267978	#N/A	#N/A	1	1
	FBgn0263130	FBgn0028550	1								FBgn0270927	#N/A	#N/A	1	1
	FBgn0263132	FBgn0029728	1								FBgn0283437	#N/A	#N/A	1	1
	FBgn0263143	FBgn0029746	1								FBgn0283451	#N/A	#N/A	1	1
	FBgn0263177	FBgn0029814	1								FBgn0283478	#N/A	#N/A	1	1
	FBgn0263200	FBgn0029835	1								FBgn0283521	#N/A	#N/A	1	1
[truncated: 4,614 more rows]

## Sheet: Supplementary Data 2
GeneID	Gene name	Gene symbol	Expression 0-2h post fertilization (RPKM)
						number of genes that are…
FBgn0003371	shaggy	sgg	20		category	not clinal	clinal in 1	clinal in 2	clinal in 3
FBgn0262029	dachs	dachs	1		spindle dynamics (n=320 genes)	187	99	31	3
FBgn0263289	scribble	scrib	20		metabolic process (n=6612 genes)	4612	1689	299	12
FBgn0000097	anterior open	aop	33
FBgn0000273	Protein kinase, cAMP-dependent, catalytic subunit 1	Pka-C1	27
FBgn0000562	egalitarian	egl	55
FBgn0001075	fat	ft	1
FBgn0001085	frizzled	fz	26
FBgn0003118	pointed	pnt	2
FBgn0003731	Epidermal growth factor receptor	Egfr	3
FBgn0004049	yurt	yrt	40
FBgn0004882	oo18 RNA-binding protein	orb	34
FBgn0011207	pelota	pelo	54
FBgn0011225	jaguar	jar	24
FBgn0015589	APC-like	Apc	22
FBgn0015609	Cadherin-N	CadN	0
FBgn0019968	Kinesin heavy chain 73	Khc-73	20
FBgn0020278	locomotion defects	loco	20
FBgn0026598	Adenomatous polyposis coli 2	Apc2	53
FBgn0027492	widerborst	wdb	43
FBgn0027655	huntingtin	htt	5
FBgn0031374	WD repeat domain 62	Wdr62	16
FBgn0033740	dim gamma-tubulin 5	dgt5	37
FBgn0034072	Dystroglycan	Dg	18
FBgn0036544	sugar-free frosting	sff	0
FBgn0039532	Mig-2-like	Mtl	46
FBgn0040080	partner of inscuteable	pins	57
FBgn0041342	Phosphocholine cytidylyltransferase 1	Pcyt1	36
FBgn0085408	Shroom	Shrm	1
FBgn0259211	grainy head	grh	1
FBgn0259685	crumbs	crb	25
FBgn0260003	Dystrophin	Dys	8
FBgn0262975	cap-n-collar	cnc	37
FBgn0263391	hu li tai shao	hts	19
