# Supplementary material for: Elevated temperature fatally disrupts nuclear divisions in the early Drosophila embryo
Source: Nat Commun. 2026 May 21;17:4601. doi: 10.1038/s41467-026-72982-9 (PMC13197460; doi:10.1038/s41467-026-72982-9)
Supplement: Supplementary file 3 — Supplementary Dataset 1-3 [file 41467_2026_72982_MOESM3_ESM.zip › Supplementary Data 3 figure panel genotypes.xlsx]

## Sheet: Sheet1
Figure	Panels	Maternal Genotype	Paternal genotype
1	A, B	Wild type (OregonR)	Wild type (OregonR)
	C-G	; ; Histone-RFP	; ; Histone-RFP
2	all	Wild type (OregonR)	Wild type (OregonR)
3	all	; ; Histone-RFP, Jupiter-GFP / +	w1118 ; ;
4	all	; ; Histone-RFP, Jupiter-GFP / +	w1118 ; ;
5	all	; ; Histone-RFP, Jupiter-GFP / +	w1118 ; ;
6	all	; ; Histone-RFP, Jupiter-GFP / +	w1118 ; ;
7	all	; ; Histone-RFP, Jupiter-GFP / +	w1118 ; ;
8	B, C, F, I	; 67-Gal4 / + ; Histone-RFP / UAS-SLBP::GFP	; ; UAS-SLBP::GFP
	D, G, J	; 67-Gal4 / + ; Histone-RFP / UAS-SLBP.S118A::GFP	; ; UAS-SLBP.S118A::GFP
	E, H, K	; Ubi-nls::GFP / + ; Histone-RFP / Ubi-nls::GFP	; Ubi-nls::GFP ; Ubi-nls::GFP
9	all	; ; Histone-RFP, Jupiter-GFP / Histone-RFP, UtrABD-GFP	; ; Histone-RFP, UtrABD-GFP
10	A-C	; 67-Gal4 / + ; Histone-RFP, Jupiter-GFP / +	w1118 ; ;
	A-C	; 67-Gal4 / + ; Histone-RFP, Jupiter-GFP / UAS-αCat::HA	; ; UAS-αCat::HA
	A-C	UAS-sgg / + ; 67-Gal4 / + ; Histone-RFP, Jupiter-GFP / +	UAS-sgg ; ;
S1	all	; ; Histone-RFP, Jupiter-GFP / +	w1118 ; ;
S2	all	; ; Histone-RFP, Jupiter-GFP / +	w1118 ; ;
S3	all	; ; Histone-RFP, Jupiter-GFP / +	w1118 ; ;
S4	all	; ; Histone-RFP, Jupiter-GFP / +	w1118 ; ;
S5	all	; 67-Gal4 / + ; Histone-RFP, Jupiter-GFP / +	w1118 ; ;
	all	UAS-baz / + ; 67-Gal4 / + ; Histone-RFP, Jupiter-GFP / +	UAS-baz ; ;
	all	UAS-dlg / + ; 67-Gal4 / + ; Histone-RFP, Jupiter-GFP / +	UAS-dlg ; ;
S6	all	Wild type (OregonR)	Wild type (OregonR)
S7	all	; 67-Gal4 / + ; Histone-RFP, Jupiter-GFP / +	w1118 ; ;
	all	UAS-mud / + ; 67-Gal4 / + ; Histone-RFP, Jupiter-GFP / +	UAS-mud ; ;
	all	; 67-Gal4 / + ; Histone-RFP, Jupiter-GFP / UAS-insc	; ; UAS-insc
