# Supplementary material for: Elevated temperature fatally disrupts nuclear divisions in the early Drosophila embryo
Source: Nat Commun. 2026 May 21;17:4601. doi: 10.1038/s41467-026-72982-9 (PMC13197460; doi:10.1038/s41467-026-72982-9)
Supplement: Supplementary file 6 — Source Data [file 41467_2026_72982_MOESM6_ESM.xlsx]

## Sheet: Figure 1
	Fig. 1B	Percentage lethality					Fig. 1F		Germband elongation (GBE) as percentage of embryo length measured from posterior end of the embryo																	Fig. 1G		Developmental stages
		NN	EN	NE					time (min)	12	16	20	24	28	32	36	40	44	48	52	56	60	64	68				40% GBE	GBR begin	GBR end	head in
		8.82353	17.6471	8.10811				NN (12/12)		25.3968	32.4263	37.1882	42.1769	45.3515	47.0522	49.2063	51.0204	52.1542	54.0816	54.9886	55.5555	57.1429	58.1633	58.9569			NN	20	200	328	516
		7.89474	17.0732	10.3448						27.4418	35.4652	39.4186	44.6511	46.6279	48.6046	49.9999	52.558	53.9535	55.4651	57.2093	58.7209	60.4651	61.3953	62.6743				20	228	352	536
		7.69231	13.3333	8.69565						19.8101	24.6738	32.9775	38.5527	43.179	46.8564	48.6358	50.0593	51.2456	52.0759	52.669	53.6179	54.567	55.1602	55.8719				20	216	344	520
		6.25	13.7931	9.09091						25.6497	32.4293	37.7402	43.1639	46.4407	47.4577	49.0396	50.6216	52.8813	54.3504	55.2542	57.6272	59.4351	60.339	61.921				20	236	388	600
		7.40741	12.963	15.625						24.3146	31.3468	36.1144	36.8295	37.9023	39.0942	39.8093	40.8821	42.1932	42.9083	43.8617	45.4113	46.603	47.199	48.8677				20	204	372	544
		7.5	16.2162	13.5135						23.7556	30.9955	38.2354	42.4208	44.344	46.0407	48.077	49.6606	51.3575	54.638	56.2218	58.0318	59.3892	60.7466	61.7648				20	228	360	540
		8.82353	11.6279	12.1212						25.9217	32.0277	39.6314	44.3548	46.8894	48.7327	50.3457	52.189	54.2627	56.1061	57.143	58.2949	59.2167	60.484	61.7512				20	204	332	516
		8.10811	15	10.4167						24.1418	30.5493	35.0115	38.9016	40.8467	41.7621	42.7918	44.6224	46.6819	49.6568	51.3731	53.4325	54.4623	55.1488	56.1786				24	200	324	516
		10	13.0435	12.5						27.2109	34.467	40.3628	44.6712	46.0317	47.5056	48.5261	49.3196	51.3606	52.4942	54.0816	55.669	56.9162	58.2767	59.7505				24	224	344	516
		6.06061	15.9091	7.14286						24.7446	31.5551	37.9115	42.5652	44.3813	45.176	46.6515	48.4676	49.4893	50.3972	52.3269	54.2565	55.1646	56.2997	57.3212				24	208	348	532
		8.69565								28.5713	34.9451	39.6704	43.2967	43.8462	45.2747	46.5933	47.6923	49.3407	50.6593	51.978	53.0769	54.066	55.1649	56.1538				28	212	340	512
		7.5								26.5006	33.069	37.9388	41.3364	42.0159	43.3749	44.3942	46.7723	49.4904	51.0758	52.2084	53.0011	53.794	54.9263	56.0588				36	256	384	616
	p-values	NN	EN	NE				EN (8/10)		21.3024	24.5034	28.2561	29.9116	31.7882	32.4504	32.8918	33.0023	32.0089	33.6645	35.8719	39.2936	41.8322	44.1501	47.5718			EN	20	200	364	544
	NN		<0.0001	0.0299						19.3475	27.2216	32.9583	41.5073	44.2071	45.6693	47.8066	49.9438	51.9685	53.4309	55.2307	56.6929	58.0427	59.0552	59.955				24	204	392	556
	EN	<0.0001		0.0235						27.5619	34.0401	38.6337	43.3451	44.7585	46.4076	48.1744	49.2343	50.1767	51.4724	52.768	55.2415	58.1861	59.5995	61.3663				24	220	448	612
	NE	0.0299	0.0235							25.8065	29.8387	32.8341	37.6729	41.2442	43.7788	45.9678	47.8112	50.6912	53.2258	56.1061	58.9861	61.1752	62.5576	63.7097				28	180	336	520
										23.709	28.2864	33.2161	37.0893	40.3757	42.2536	43.4274	44.3662	45.54	46.8311	48.1222	49.6479	51.0563	51.8781	52.6996				28	224	376	592
										23.8152	27.2512	28.9101	31.0427	32.5829	33.2938	33.7678	33.0569	33.5309	34.8342	36.0189	37.4408	38.7441	40.0475	41.2321				32	204	360	564
										24.612	31.4856	35.9201	38.9135	39.4678	40.4657	41.3525	41.796	42.572	43.2372	44.5675	46.1197	47.8936	49.3347	49.9999				56	208	340	536
										25.0001	30.2752	36.0091	41.6284	43.234	44.4955	45.5274	47.0184	48.9679	50.344	51.3762	52.4082	54.2431	55.6192	57.2248				64	212	328	552
																												time (min)
								EN (2/10)		8.03169	13.3485	20.0226	21.1538	22.7376	23.5294	22.6243	21.7195	20.2489	19.4569	19.2308	18.8913	18.2126	17.5339	16.8552
										24.4292	30.7077	32.9909	32.5342	31.2785	29.1097	25.3426	22.9453	19.2923	15.8675	14.7261	13.1279	11.6439	10.959	10.5023

## Sheet: Figure 4
	Fig. 4C		out-of-plane divisions during mitosis 10					Fig. 4D		isolated nuclear expulsions during interphase 14					Fig. 4F		Mitotic failures during interphase 14
			22°C	25°C	28°C	29°C				22°C	25°C	28°C	29°C				22°C	25°C	28°C	29°C
		embryos							embryos							embryos
		e1	0	0	1	1			e1	3	3	7	4			e1	3	8	4	5
		e2	0	0	1	2			e2	3	1	1	1			e2	4	2	3	6
		e3	0	2	0	3			e3	5	2	1	1			e3	8	3	1	4
		e4	0	2	0	0			e4	5	4	1	17			e4	4	3	2	45
		e5	0	1	0	3			e5	3	4	2	14			e5	5	5	9	31
		e6	1	0	0	1			e6	0	1	1	2			e6	1	2	4	6
		e7	0	1	1	1			e7	2	2	3	0			e7	5	5	4	5
		e8	1		0	0			e8	1		1	8			e8	5		1	76
		e9	0		1	2			e9	1		2	5			e9	1		3	12
		e10	2			0			e10	1			3			e10	3			4
		p-values	22°C	25°C	28°C	29°C			p-values	22°C	25°C	28°C	29°C			p-values	22°C	25°C	28°C	29°C
		22°C		0.2558	0.771	0.0398			22°C		0.8304	0.5519	0.312			22°C		0.9501	0.4685	0.014
		25°C	0.2558		0.3976	0.4659			25°C	0.8304		0.4522	0.4819			25°C	0.9501		0.5487	0.0219
		28°C	0.771	0.3976		0.0873			28°C	0.5519	0.4522		0.1144			28°C	0.4685	0.5487		0.0018
		29°C	0.0398	0.4659	0.0873				29°C	0.312	0.4819	0.1144				29°C	0.014	0.0219	0.0018

## Sheet: Figure 5
	Fig. 5D		nuclear group-center drift along AP-axis (µm/min)					Fig. 5E		nuclear group-center drift along DV-axis (µm/min)
			22°C	25°C	28°C	29°C				22°C	25°C	28°C	29°C
		embryos							embryos
		e1	0.4369	0.1703	0.1582	0.2553			e1	-0.05113	-0.01078	-0.02566	-0.07348
		e2	0.2353	0.2523	0.2607	0.291			e2	-0.04398	-0.08675	0.02975	-0.07145
		e3	0.2155	0.127	0.259	0.4336			e3	0.05906	0.02835	0.001844	-0.02629
		e4	0.419	0.2327	0.2172	0.1102			e4	0.02119	-0.04553	0.02662	-0.0167
		e5	0.3017	0.272	0.6262	0.7846			e5	0.0424	0.04219	0.07931	-0.2162
		e6	0.2785	0.2919	0.3233	0.7618			e6	-0.02319	0.04271	-0.07864	0.02179
		e7	-0.07623	0.3159	0.08613	0.3919			e7	0.05568	-0.05588	0.01515	0.04621
		e8	-0.0006235		0.3114	0.5293			e8	0.06003		-0.01395	0.03836
		e9	0.1633		0.4636	0.4781			e9	0.00669		0.0537	0.07266
		e10	0.129			0.2412			e10	0.08797			-0.01137
		p-values	22°C	25°C	28°C	29°C			p-values	22°C	25°C	28°C	29°C
		22°C		0.8194	0.3114	0.0245			22°C		0.1821	0.5279	0.149
		25°C	0.8194		0.4842	0.0698			25°C	0.1821		0.4657	0.9802
		28°C	0.3114	0.4842		0.239			28°C	0.5279	0.4657		0.4392
		29°C	0.0245	0.0698	0.239				29°C	0.149	0.9802	0.4392
		nuclear group-center deviations along AP-axis (µm)
	Fig. 5F	(interphase to metaphase)						Fig. 5H	(anaphase to telophase)
			22°C	25°C	28°C	29°C				22°C	25°C	28°C	29°C
		embryos							embryos
		e1	1.414	1.693	2.242	3.672			e1	2.144	2.92	4.164	7.387
		e2	2.152	1.177	1.382	2.192			e2	5.684	2.912	2.215	3.85
		e3	1.712	1.293	2.313	2.47			e3	3.624	3.233	4.708	4.147
		e4	2.335	1.167	2.015	2.319			e4	3.842	1.645	4.021	4.085
		e5	1.599	2.215	2.546	4.007			e5	2.776	3.622	3.179	9.199
		e6	2.03	2.335	1.949	4.024			e6	2.654	4.477	3.172	5.199
		e7	1.387	1.588	2.67	2.744			e7	2.339	3.377	3.747	4.282
		e8	2.028		1.806	4.262			e8	3.448		3.122	8.071
		e9	1.96		2.02	3.117			e9	4.963		3.091	5.969
		e10	1.559			2.599			e10	2.861			5.431
		p-values	22°C	25°C	28°C	29°C			p-values	22°C	25°C	28°C	29°C
		22°C		0.5532	0.3054	0.0003			22°C		0.8624	0.6812	0.0011
		25°C	0.5532		0.1299	0.0001			25°C	0.8624		0.5864	0.0017
		28°C	0.3054	0.1299		0.0133			28°C	0.6812	0.5864		0.0056
		29°C	0.0003	0.0001	0.0133				29°C	0.0011	0.0017	0.0056
		nuclear group-center deviations along DV-axis (µm)
	Fig. 5G		(interphase to metaphase)					Fig. 5I		(anaphase to telophase)
			22°C	25°C	28°C	29°C				22°C	25°C	28°C	29°C
		embryos							embryos
		e1	0.5435	0.8833	0.7136	1.063			e1	0.6756	0.8083	0.8425	1.1
		e2	0.6564	0.9405	0.7204	0.9484			e2	0.9928	0.8395	0.8612	1.181
		e3	0.9404	0.5854	0.6037	0.7346			e3	1.784	0.8512	0.7318	0.8373
		e4	0.7586	0.5273	0.7419	0.9157			e4	0.8657	0.6295	1.052	1.235
		e5	1.05	0.7959	0.6308	0.8661			e5	1.174	1.142	0.8034	1.235
		e6	0.7328	0.8106	0.5998	1.51			e6	0.8573	1.051	0.7135	1.7
		e7	0.5516	0.8887	0.4978	0.8538			e7	1.071	0.9391	0.8991	1.371
		e8	0.7914		0.6688	4.03			e8	1.097		1.145	8.322
		e9	0.515		0.634	0.8503			e9	0.707		0.9096	1.048
		e10	0.7602			1.065			e10	1.025			1.468
		p-values	22°C	25°C	28°C	29°C			p-values	22°C	25°C	28°C	29°C
		22°C		0.4659	0.2656	0.0058			22°C		0.3697	0.3327	0.0338
		25°C	0.4659		0.084	0.0759			25°C	0.3697		0.9952	0.0048
		28°C	0.2656	0.084		0.0001			28°C	0.3327	0.9952		0.0024
		29°C	0.0058	0.0759	0.0001				29°C	0.0338	0.0048	0.0024
	Fig. 5J		nuclear group-center deviations along AP-axis (deviations in individual groups) (µm)
		embryos
		e1	4.7945	4.8589	4.7718	4.5842	4.1636	3.4669	3.1835	3.1869	4.3574	5.133	5.5803	6.1478	6.0902	6.1053	5.7909	4.9003
		e2	4.0778	3.6604	3.8113	3.3437	2.3079	1.3907	1.1284	1.9322	2.6101	2.936	3.3072	2.8205	2.6014	2.5822
		e3	3.7253	4.0286	3.934	4.0442	4.0931	3.565	3.1435	2.4681	1.9132	2.5226	2.8785	3.0696	3.2458	3.1198
		e4	7.1706	7.1513	6.8327	5.8625	5.2465	4.4186	3.7277	2.9553	2.1085	1.8	2.613	2.9328	2.6023	2.7421	2.357	2.4017
		e5	3.7384	5.1084	6.7808	7.5715	8.2369	8.7914	8.4384	7.6748	6.2709	3.6534	3.7271	4.3716	4.4986
		e6	3.795	2.8479	2.2339	2.1894	2.3519	2.8337	4.0687	5.1561	6.0413	6.4255	5.9076	5.6055	4.9863
		e7	3.0952	3.106	2.6516	2.68	2.4761	2.3146	2.0137	3.2406	3.9169	3.8203	4.2537	4.4649	4.5683	4.2582
		e8	5.3956	5.8172	6.0584	6.7599	5.651	4.9049	3.9127	3.4097	3.991	4.1637	4.2874	5.5449	6.1855	7.1519	6.5991	6.6002
		e9	4.9207	4.3855	4.2471	4.1424	3.8511	3.3745	2.7247	2.8067	3.0433	3.3571	4.3637	5.3858	5.1132	4.4879	4.443	3.8108
		e10	4.2332	3.9861	3.3086	2.8587	2.1949	1.2954	1.5804	2.6741	3.4184	4.085	4.494	4.96	4.9557	4.4714	4.2508

## Sheet: Figure 6
	Fig. 6M		crowding at the end of interphase 13					Fig. 6Q		Asynchrony in the initiation of interphase 14 (min)
			22°C	25°C	28°C	29°C				22°C	25°C	28°C	29°C
		embryos							embryos
		e1	0.0001978	0.0007754	0.0008755	0.001689			e1	0.5	0.5	1.5	6
		e2	0.0001916	0.0002711	0.0004579	0.0005208			e2	0.25	0	0.5	0.75
		e3	0.0003313	0.0009143	0.0009028	0.0003067			e3	0	0.5	2	0.75
		e4	0.0007503	0.0004529	0.0006641	0.001706			e4	0.75	0.5	1.25	2.5
		e5	0.0001774	0.0006698	0.0005886	0.0003292			e5	0	0.25	-0.75	0.75
		e6	-8.313e-05	0.0004428	0.0005049	0.001183			e6	-0.75	0.5	0.75	1.75
		e7	-0.0001112	0.0004611	0.0005826	0.0007999			e7	-0.5	0	0.25	2
		e8	0.0005169		0.0003304	0.001236			e8	-0.25		1	6
		e9	0.0005128		0.0004878	0.00197			e9	1		0.75	3.25
		e10	0.0003156			0.001527			e10	1.25			5.25
		p-values	22°C	25°C	28°C	29°C			p-values	22°C	25°C	28°C	29°C
		22°C		0.1057	0.0317	0.0004			22°C		0.9724	0.1024	0.0002
		25°C	0.1057		0.7064	0.1057			25°C	0.9724		0.1278	0.0007
		28°C	0.0317	0.7064		0.1861			28°C	0.1024	0.1278		0.0487
		29°C	0.0004	0.1057	0.1861				29°C	0.0002	0.0007	0.0487

## Sheet: Figure 7
	Fig. 7F	Fraction of mitotic failures in crowded regions						Fig. 7G	Fraction of mitotic failures in delayed regions						Fig. 7H	Fraction of mitotic failures in combined regions
			22°C	25°C	28°C	29°C				22°C	25°C	28°C	29°C				22°C	25°C	28°C	29°C
		embryos							embryos							embryos
		e1	0	0.1429	0.5	0.5			e1	0.25	0.1429	0.6667	0.6667			e1	0.25	0.1429	0.6667	0.6667
		e2	0.2	0.3333	0	0			e2	0.2	0	0.25	0			e2	0.2	0.3333	0.25	0
		e3	0	0	0	0			e3	0.125	0.25	0	0.4			e3	0.125	0.25	0	0.4
		e4	0.2	0	0.3333	0.3721			e4	0.4	0.25	0	0.4419			e4	0.6	0.25	0.3333	0.6279
		e5	0	0.4	0.6667	0.5926			e5	0.6667	0.6	0.1667	0.8889			e5	0.6667	0.6	0.6667	0.8889
		e6	0	0	0.5	0.75			e6	0	0	0.5	0.25			e6	0	0	0.5	0.75
		e7	0.25	0.3333	0	0.5			e7	0	0	0	0.25			e7	0.25	0.3333	0	0.5
		e8	0		0.5	0.7925			e8	0.1667		0.5	0.9057			e8	0.1667		0.5	0.9057
		e9	0		0	0.6923			e9	0		0	0.8462			e9	0		0	0.8462
		e10	0			0.2			e10	0.3333			0.2			e10	0.3333			0.4
		p-values	22°C	25°C	28°C	29°C			p-values	22°C	25°C	28°C	29°C			p-values	22°C	25°C	28°C	29°C
		22°C		0.3625	0.0903	0.0022			22°C		0.7348	0.9758	0.052			22°C		0.8647	0.532	0.0067
		25°C	0.3625		0.5132	0.0619			25°C	0.7348		0.7197	0.0355			25°C	0.8647		0.6868	0.0219
		28°C	0.0903	0.5132		0.1986			28°C	0.9758	0.7197		0.0627			28°C	0.532	0.6868		0.0438
		29°C	0.0022	0.0619	0.1986				29°C	0.052	0.0355	0.0627				29°C	0.0067	0.0219	0.0438
	Fig. 7I	Area fraction of crowded regions						Fig. 7J	Area fraction of delayed regions						Fig. 7K	Area fraction of combined regions
			22°C	25°C	28°C	29°C				22°C	25°C	28°C	29°C				22°C	25°C	28°C	29°C
		embryos							embryos							embryos
		e1	0.1937	0.1874	0.1949	0.1982			e1	0.2032	0.1995	0.2011	0.2149			e1	0.3548	0.2959	0.3005	0.2794
		e2	0.1906	0.1917	0.2181	0.1977			e2	0.1934	0.2013	0.194	0.2066			e2	0.3218	0.3346	0.3549	0.3135
		e3	0.1999	0.1951	0.2011	0.1975			e3	0.1919	0.2015	0.2038	0.2004			e3	0.3552	0.3049	0.2759	0.3534
		e4	0.1813	0.1874	0.1981	0.1713			e4	0.2178	0.2007	0.1945	0.1944			e4	0.3574	0.3201	0.2821	0.2574
		e5	0.1827	0.1915	0.2039	0.134			e5	0.1973	0.1951	0.194	0.1999			e5	0.356	0.3035	0.3661	0.2454
		e6	0.1861	0.2026	0.202	0.1965			e6	0.199	0.2029	0.1972	0.2066			e6	0.2987	0.2985	0.3017	0.3037
		e7	0.2319	0.1934	0.207	0.1896			e7	0.1928	0.2039	0.1925	0.195			e7	0.3808	0.3062	0.3181	0.2608
		e8	0.2203		0.2031	0.1822			e8	0.1924		0.1915	0.2048			e8	0.3947		0.3104	0.2407
		e9	0.2121		0.2191	0.1872			e9	0.2002		0.1974	0.2018			e9	0.3115		0.3168	0.2563
		e10	0.2184			0.1857			e10	0.1998			0.2029			e10	0.2923			0.2512
		p-values	22°C	25°C	28°C	29°C			p-values	22°C	25°C	28°C	29°C			p-values	22°C	25°C	28°C	29°C
		22°C	NA						22°C	NA						22°C		0.1093	0.1456	0.0003
		25°C							25°C							25°C	0.1093		0.811	0.0943
		28°C							28°C							28°C	0.1456	0.811		0.0397
		29°C							29°C							29°C	0.0003	0.0943	0.0397

## Sheet: Figure 8
							rate of nuclear import			nuclear recruitment over time (min-max normalized)
	Fig. 8B	number of nuclei that had DNA damage, did not divide in nuclear cycles 11-13, and subsequently expelled
							SLBP-GFP
							Fig. 8I		Fig. 8F											(time points used to calculate the rate of nuclear import)
			cycle 11	cycle 12	cycle 13				time (min)	-10	-9	-8	-7	-6	-5	-4	-3	-2	-1	0	1	2	3	4	5	6	7	8	9	10	11	12	13	14	15
							25°C control
	25°C	e1	n.d.	n.d.	4		8.415			99.4182	100	87.2364	99.8545	60.9455	10.1818	2.25454	5.16364	4.36364	0	5.65455	4.89091	17.7455	26.4545	36.9455	56.5091	58.4727	59.8545	58.4727	56.3273	63.9091	63.2	67.2364	68.6364	71	76.4545
		e2	n.d.	0	0		8.421			100	95.4196	90.9124	96.2257	45.1447	11.7992	5.60645	9.67387	0	0.6779	1.06266	4.26896	18.0835	23.3968	33.6021	51.0627	57.3837	57.1455	58.9593	63.5398	66.4896	64.749	63.155	67.6072	68.7981	76.6581
		e3	n.d.	3	0		9.281			87.1582	99.3113	92.141	100	52.8864	8.72999	4.23334	7.31213	6.58294	0	2.67369	7.12983	18.1487	29.4511	37.9178	59.8947	61.7784	62.2848	64.8369	66.822	66.1333	66.3156	71.744	69.9818	68.5234	82.2969
		e4	n.d.	0	2		17.55			91.0467	96.0908	100	98.8651	95.7125	74.7793	5.17023	0.75661	0	2.96343	3.34174	16.2043	36.5069	55.8008	71.3115	82.7869	85.6873	99.8108	98.9281	104.477	97.4149	105.044	107.44	97.2888	108.953	117.402
		e5	0	0	2		13.61			85	89	100	96.1111	90.1111	83	4.55557	0	4.22224	7.05556	2.3889	14.3333	31.8889	36.6667	59.2778	66.7778	72.8333	65.8889	75.9445	80.2222	78.2778	76.7778	81.8333	87.7778	94.2222	88.5
		e6	n.d.	0	0		13.11			98.0625	79.0097	89.6663	73.3046	100	61.8945	11.0872	11.1949	9.36491	0	3.87515	10.3337	23.5737	37.8364	55.6512	57.8579	62.9709	67.0614	78.3638	84.4457	79.0635	72.3897	85.9526	78.4177	75.1884	82.9387
							7.894			76.7987	84.4786	76.637	95.958	100	89.0865	12.8537	13.4196	0	2.58691	4.68877	14.0259	15.7235	36.7825	32.7809	40.0162	52.8294	51.7785	57.7607	64.4301	71.3015	65.5214	66.4915	76.4753	72.3525	82.983
	29°C	e1	n.d.	0	0		5.514			91.4583	91.4583	100	90.4861	77.9861	59.5833	15.5556	10.5556	0	13.5069	13.1944	26.7361	20.6944	29.7222	39.2708	50.625	47.7083	56.875	57.4306	61.6319	59.9653	66.5625	64.8958	65.4167	63.4028	73.4375
		e2	n.d.	2	4		10.6			88.8993	93.5089	96.9897	90.0282	80.9031	25.2117	5.83256	0	5.92662	4.93886	8.70179	16.8391	37.6294	45.1552	47.5541	52.7281	64.4873	63.6406	73.048	75.0706	79.445	79.0216	87.2531	81.9379	95.0141	90.9219
		e3	0	20	2		9.224			98.2503	80.0685	79.9163	83.8722	81.8182	53.8228	7.0369	6.35223	5.97185	0	6.65653	8.33017	27.0445	29.7452	42.0692	51.2743	51.9589	59.4523	56.2191	60.8977	61.3161	54.089	62.8376	63.6744	66.7935	62.9897
		e4	0	0	0		16.52			91.4429	86.7583	95.3154	100	85.4466	62.5859	13.679	7.93255	0	4.8095	7.96378	14.8657	28.2011	51.4054	72.2986	77.2642	85.7901	80.6683	72.6421	74.5159	78.8882	78.5134	79.7002	80.3873	78.7633	87.133
		e5	0	8	80*		13			77.486	81.0615	86.9832	100	90.1117	62.7933	6.75978	8.04469	0	0.86593	2.76536	9.30168	19.581	36.5642	54.1341	64.5531	73.0726	67.4022	67.5419	70.838	71.5922	69.9162	70.5587	70.838	75.9777	78.2402
		e6	0	0	2		14.55			96.9283	100	94.5393	95.9044	96.2457	61.843	13.5154	0	4.57338	5.56314	5.83618	12.8328	29.6246	44.6416	62.6962	72.6621	92.6962	85.7338	83.3788	83.9932	87.8498	87.8157	88.8737	89.0785	96.3481	88.2935
		e7	0	0	2		10.68			85.9766	90.7346	92.9883	100	86.1436	15.4424	0	7.2621	3.92319	5.63439	5.96827	12.2704	25.5008	28.0467	51.5025	66.0684	63.6895	69.6995	72.2037	71.9115	75.5426	68.4892	77.2955	66.3189	70.5342	53.2554
		e8	n.d.	2	2		12.07			68.4055	92.7488	94.7466	100	78.5424	14.1694	5.80835	9.72993	3.51461	1.70181	0	4.18053	16.9441	29.4488	47.7247	51.5353	59.4895	55.9009	62.2272	52.0533	54.421	54.68	57.6767	49.1306	35.923	55.9748
		e9	0	0	2		12.07			85.0546	72.2922	87.3216	100	97.649	23.9295	0	3.44249	5.4576	8.81612	7.26281	18.9337	30.3526	46.6835	53.7364	65.1973	70.7809	69.7313	66.3308	68.3039	71.9983	75.3149	73.1738	70.5709	74.1814	73.8875
							9.313			83.8938	100	93.5693	95.9882	85.5457	22.1239	12.3304	0	4.07079	8.14159	6.51917	8.87906	19.823	36.1652	39.4395	54.6608	50.885	59.9705	58.1121	65.8112	72.9794	63.6873	73.6578	54.8378	62.6844	72.2124
			total = 137				8.788			86.7957	98.9755	89.8691	89.7553	71.9977	15.8224	5.69151	0	3.13033	5.60615	9.44792	5.00853	13.4889	26.0102	42.8856	42.4872	57.0575	54.5817	72.5384	62.2083	69.1804	75.4126	68.8674	62.2937	65.4525	74.5304
							7.861			89.0388	100	94.941	77.122	31.7032	13.2659	1.74255	0	1.91118	1.12422	1.26475	4.74986	19.8145	21.81	32.0405	41.0905	44.4351	41.7369	52.5014	54.525	61.439	55.3963	43.3952	44.9129	56.6329	56.38
			n.d., no data in that nuclear cycle					p=0.4027
							29°C control
			*, underestimated count (embryo with a blastoderm hole)				14.29			96.2066	95.7224	100	95.5609	93.0589	37.3688	10.4923	0	7.99031	9.36239	9.0799	16.6667	33.6158	46.247	65.7385	67.4738	74.778	69.1283	82.8491	68.9266	80.791	81.7998	79.1364	84.0597	80.9524	91.1622
							13.29			89.3155	80.6344	83.3055	100	84.3072	43.9065	5.09182	2.7546	0	3.9232	9.93322	16.8197	27.7128	41.778	63.8982	59.2654	68.9065	67.1119	70.9098	76.7947	70.9098	77.2955	83.8481	75.5426	80.0501	81.4274
							10.42			82.6531	79.8469	100	92.1769	82.2279	40.7313	2.38097	4.59184	0	4.12415	9.94899	13.648	21.6837	41.3691	48.1718	57.0153	66.284	67.0918	68.3248	69.9405	68.9626	65.0935	75.085	76.4456	67.9847	70.7483
							12.05			100	90.4537	82.5142	74.8582	90.7372	88.6578	18.62	0	5.48205	5.34026	0.47259	12.4291	18.3365	35.2079	49.3384	50.3308	60.7278	53.1191	65.4064	69.3762	74.4802	65.1229	65.0756	70.0378	67.4858	60.3497
							15.58			93.6816	99.6355	100	73.5115	100	79.4654	7.89794	0	0.60754	4.73876	1.94412	5.40705	31.288	49.514	57.7764	65.6744	68.955	70.7169	86.1482	82.8676	90.4617	89.4897	80.2552	86.5128	97.9344	85.6014
							17.3			100	91.9527	95.6213	99.2899	86.3905	91.3609	18.6982	0	5.56212	3.13608	4.08284	3.66863	15.7396	39.8225	72.4852	61.0651	72.8994	74.7929	81.8935	82.6035	90.1775	89.7041	92.9586	88.6391	84.9704	95.503
							10.63			82.4108	93.7269	89.0529	96.31	100	77.4908	19.9262	9.71709	6.27306	0	3.44403	8.85608	18.3887	25.3383	48.3395	55.043	57.1956	61.2546	58.4256	75.7073	72.6937	69.9877	72.7552	75.7688	82.9643	76.5683
							13.39			96.3439	87.8458	82.7075	100	88.3399	58.3992	9.58497	18.5771	0	6.66995	2.02568	20.751	32.2628	45.9486	56.3735	56.7194	52.8162	66.6996	61.6107	63.8834	69.0217	56.4229	69.8616	64.5257	68.7253	70.9486
							12.31			77.9817	84.0979	94.1896	81.7533	100	60.6524	1.63098	6.42201	0.30581	0	0.76452	0.20387	15.9531	36.2895	44.2915	47.4006	54.9949	44.0877	39.6024	6.21814	45.8716	19.1131	26.4526	51.3761	46.4832	58.8685
							6.266			83.3188	79.476	83.2314	90.393	85.3275	74.1485	13.4498	1.04803	0	6.98689	4.62882	9.43231	5.93886	17.5109	31.9214	44.5852	48.3843	57.3362	48.69	56.1135	53.2314	50.1747	57.9476	61.0044	56.2009	66.2009
							10.93			91.5133	100	93.5583	97.3415	86.4008	83.9468	11.2474	13.7014	1.0225	2.04498	0	0.409	11.0429	30.5726	39.5706	45.8589	50.0511	56.7996	57.5665	70.8078	60.4294	65.6442	58.998	73.5685	77.9141	76.0736
							9.93			94.8	95.6	98.6	94.1	100	45.2	12	0	9.3	10.4	8.30001	11.5	20.15	36.8	45.3	51.9	64.5	52.7	66.25	60.7	65.15	76.35	75.25	78.35	76.75	73.3
							6.836			79.0777	80.871	89.24	90.0085	100	80.0171	8.71051	4.09906	2.47651	1.83604	0	9.09478	11.7421	17.848	29.8036	40.3928	50.4697	54.8249	61.1016	70.0683	67.6345	68.8728	78.8215	80.1879	81.1272	77.5833
							6.057			70.3308	74.0662	68.4098	100	64.2476	12.4867	0	2.02774	14.1942	13.127	17.1825	14.1409	23.0523	26.8943	41.0886	52.8282	59.8719	71.825	87.7268	79.7759	80.5229	94.0235	91.0352	98.1857	104.909	104.642
							0.4361			91.3978	94.7431	100	93.4289	75.5078	33.2139	11.1111	22.2222	0	19.9522	25.0299	14.994	16.9056	24.4922	22.4612	46.6547	50.0597	49.8805	71.3859	63.4409	69.2354	77.6583	76.2246	79.5699	94.5042	96.7742
							14.46			71.8518	77.4603	100	84.0212	83.8095	29.5238	10.1587	16.9312	5.39683	4.86773	0	17.8836	23.2804	39.6296	61.4286	61.3228	63.9153	63.1217	63.3333	64.8148	71.6402	73.9683	75.7672	73.0159	73.2804	81.3228
							11.74			93.8976	86.5158	83.8583	100	91.9291	35.1378	4.82283	6.69292	0	1.96851	7.13583	16.1417	26.1319	40.3543	53.7402	53.1496	67.815	64.5669	58.6614	59.3012	70.6201	71.752	71.6043	66.437	72.1457	73.7205
							12.97			76.8605	63.9535	77.7907	86.5116	100	49.7674	5.46512	0	0.81395	1.3372	5.23256	3.02325	16.3953	45.3488	48.8953	66.8023	61.5116	53.9535	66.9767	71.7442	70.0581	71.9186	81.3953	85.2326	83.0233	90.1163
							13.83			74.7456	76.3182	72.7105	80.481	100	97.5948	22.5717	12.8585	12.4884	13.9686	0	10.7308	20.444	36.864	56.1055	57.2618	76.2257	73.543	78.3071	80.5273	67.4838	68.0851	72.2942	69.519	77.4746	76.0407
							11.85			98.0848	94.3456	97.1728	92.3392	100	79.1154	20.1094	5.69996	9.07432	0	1.55038	2.32558	15.5039	31.6005	46.1468	51.7556	63.3379	64.7971	70.3146	74.0994	61.1491	63.1099	76.6986	71.0442	63.2011	66.3931
							15.22			91.5935	94.9192	87.5289	89.8383	80.3233	77.9215	13.8106	13.903	14.5497	3.32563	0	6.18937	27.0208	48.776	54.8268	58.9838	65.4965	69.1917	68.1293	67.2517	70.9007	72.0092	66.2356	70.0231	64.2494	77.1824
							12.61			100	93.3443	92.7691	80.6902	89.811	65.4067	10.4355	9.61381	0	8.75102	4.23171	10.8463	29.5398	37.6746	53.862	55.1356	55.4643	68.4881	68.5703	66.6804	66.9269	69.0222	66.2695	68.6113	77.8965	65.2424
							11.26			94.5884	92.7109	93.8153	100	91.8274	42.0186	7.11936	1.37644	12.7518	0	7.98387	17.9494	24.3712	44.3098	51.0941	60.0535	63.7305	65.8538	73.3632	73.2596	70.6184	66.5789	74.9686	79.9403	75.2276	75.2794
							10.01			91.6225	83.0525	70.2455	85.7487	100	80.6452	14.9735	7.84787	4.7665	2.69619	0	16.5142	19.74	31.6322	42.5132	50.2167	50.0722	53.4906	53.9721	65.9124	61.0496	59.5571	63.2643	62.2533	59.8941	65.4791
							11.68			88.2031	93.0469	72.3438	91.1719	99.5312	46.25	5.70313	2.10938	3.75001	2.73438	0	13.8672	22.8906	31.0156	49.8437	60.3516	60.1563	72.4219	68.0859	57.1484	56.9141	58.3984	70.0781	77.9687	78.9844	98.3203
							10.8			90.1354	93.3269	95.648	100	90.1354	54.4487	15.087	0	0.48357	2.7563	4.01354	16.7311	20.5513	44.7292	44.0039	59.6712	65.4255	69.5358	75.8704	67.6983	70.4062	82.7853	75.9188	83.3656	91.2959	91.441
							10.68			90.6223	99.0359	91.674	100	99.8247	84.312	15.6004	7.36196	0	5.21473	12.7081	24.4084	28.8782	43.2954	56.6608	74.9343	81.6389	81.0254	89.4829	85.2761	75.4601	71.3409	77.3006	95.7932	95.9246	101.139
								p=0.0001
							29°C defective
							9.402			79.9785	100	80.409	79.7632	64.4779	62.9709	2.04521	15.07	0	7.64262	2.10298	11.6975	19.7339	32.9681	38.4771	46.4575	46.4171	47.5637	48.032	46.5144	39.6642	35.6346	28.4505	30.2537	19.7564	20.301
							3.58			70.8044	79.8411	87.5869	87.4876	100	28.4012	6.55411	0	1.48958	7.79543	14.995	22.7408	15.6405	23.5849	32.4727	38.6792	41.9563	36.2463	35.4518	34.6077	32.7706	27.3088	24.7269	22.0457	26.1172	10.7249
							8.997			96.9377	94.7202	94.0866	92.0802	100	67.6874	11.6156	12.3548	4.85745	0	2.85111	4.17107	18.057	28.2471	35.7972	41.6579	38.2788	35.7973	41.0243	37.962	40.8659	27.0855	18.7434	4.06547	9.82049	16.7899
							3.527			85.4154	81.2313	88.5236	83.1441	100	53.6163	29.3485	9.38432	9.62343	0	17.9916	13.3294	10.1016	19.5457	32.5164	40.4065	45.1285	39.4501	43.9928	40.526	40.8846	14.6443	13.0305	8.24866	15.2421	20.801
							5.011			98.3871	75.5914	86.0215	86.3441	100	74.1936	21.0753	11.828	0	4.62366	3.60215	18.0645	10.1613	16.3441	29.5161	33.4409	31.3441	31.828	33.871	29.6774	32.3118	23.7634	7.84947	2.58065	-0.8602	-3.4946
							9.658			78.0274	78.418	76.0742	80.957	83.3984	64.1602	8.98437	0	4.68751	3.56446	3.27148	14.1602	11.6211	31.7383	42.7734	42.0898	40.8203	28.418	29.5898	25	13.2813	6.88476	3.85742	1.70899	6.34766	6.64064
							0.3148			100	73.4051	77.0505	77.0505	88.4838	84.4242	13.4217	0	4.39105	7.70505	7.00082	4.1425	1.1599	3.8111	8.74068	27.7133	34.4656	36.6197	35.5012	31.193	34.1756	31.8144	26.0563	19.5112	20.464	17.5228
							1.24			100	96.204	87.07	81.1388	32.503	15.4211	3.20286	0	8.06643	10.1424	18.6833	23.6655	23.5469	22.4199	25.5042	32.9181	34.0451	29.0629	30.0119	38.9087	37.4852	29.9526	28.6477	26.6311	25.5042	24.911
							3.779			100	100	79.7503	73.7864	50.9015	20.8044	4.99307	0	7.76701	4.09155	7.28157	9.77809	4.1609	11.0957	25.5201	26.6297	42.9958	38.0028	33.0097	41.4702	26.491	31.9001	16.7129	6.79612	-2.6352	9.57004
							-4.8			100	98.6063	84.4948	73.8676	19.5122	3.83276	5.74914	0	1.56796	10.7143	28.9199	7.14286	10.6272	0.26132	8.36239	28.8328	23.2578	33.2753	35.9756	26.0453	36.2369	20.3833	7.05575	9.8432	10.8885	15.5052
							SLBP.S118A-GFP
							Fig. 8J		Fig. 8G											(time points used to calculate the rate of nuclear import)
									time (min)	-10	-9	-8	-7	-6	-5	-4	-3	-2	-1	0	1	2	3	4	5	6	7	8	9	10	11	12	13	14	15
							25°C control
							15.88			72.9861	87.6189	89.4158	100	99.8559	54.6685	8.51814	4.80306	1.5808	0	2.00917	18.5261	34.2394	52.1021	64.6082	73.0543	77.2129	84.8971	91.4023	94.1203	94.1279	94.5487	96.5996	94.0255	95.2045	92.1036
							15.64			74.8908	85.4134	93.7285	100	98.3463	81.2324	9.961	4.58658	1.27925	1.50156	0	10.3783	31.1466	48.0382	59.3916	69.5281	77.1724	85.2028	89.688	91.369	95.2223	96.9969	98.2098	96.642	97.3752	95.8502
							15.86			78.6541	86.3642	92.4582	97.6011	100	93.2494	15.6685	5.04608	2.54619	0	0.77438	11.1906	31.9557	47.8936	61.7019	69.2774	74.2014	83.5613	86.3516	91.486	88.9946	93.14	93.2789	91.9322	88.6495	89.7016
							15.07			72.1298	85.2859	95.1901	84.8964	100	89.2427	11.7342	3.4745	0.97682	0.14529	0	7.47759	26.7357	42.476	57.8454	67.3385	74.4853	78.0062	83.5394	83.6445	84.6553	83.7743	90.6522	88.1206	90.8253	93.3941
							13.83			78.1483	89.2917	87.1954	94.9309	100	93.3924	15.523	5.43382	2.43648	0.97766	0	6.55858	20.9997	39.2044	52.8456	57.976	66.9834	71.3568	77.5384	78.7735	78.0962	84.0326	84.8877	83.6802	84.7038	86.843
							14.52			78.2163	91.7856	99.8429	100	95.8268	37.1567	6.03356	1.62152	2.91622	0.46194	0	15.6904	34.9224	44.6012	58.1265	62.8119	66.4226	73.1852	71.9597	79.6242	78.8574	78.6971	81.9276	84.2625	82.4524	79.841
							12.7			83.3838	88.5839	96.9456	100	98.5422	36.7411	7.17531	1.45778	1.72283	0	4.61631	22.8165	38.8174	48.1131	55.4903	62.6436	65.3635	68.1465	73.517	76.1549	73.5359	76.2306	75.0095	69.4402	69.6327	68.3011
							15.97			84.1004	93.2225	96.7749	98.6612	100	56.6808	9.2202	3.73985	0.06248	0.54149	0	16.3072	37.6008	48.9869	63.4881	76.0852	81.2918	83.7523	91.955	97.5306	95.4896	95.3021	90.036	89.6076	91.2648	90.2621
							15.18			89.4857	92.3889	92.5483	98.7419	100	81.4021	10.0788	4.0674	0.92506	0	0.99052	15.4641	34.5772	49.1731	60.0433	67.939	69.7777	73.4267	82.5207	85.5236	83.8499	85.8111	84.9458	82.2361	81.7807	79.6573
							15.5			90.6199	94.634	100	98.0821	98.6375	75.2764	9.68925	2.16423	1.70309	0	0.21485	8.33202	24.0161	44.8881	59.4194	68.6684	85.6888	87.1456	82.0573	81.5176	82.529	82.7333	83.467	85.2644	84.6146	83.1316
							14.1			84.5646	93.0928	100	96.3347	99.4734	88.5292	16.6176	6.23096	3.05095	2.47277	0	4.84745	20.5565	37.2154	54.3286	66.6615	80.9199	84.6007	79.3609	83.5631	79.7119	81.6581	83.9812	83.1501	83.6766	83.6457
							13.82			85.621	89.4546	100	99.7219	99.9516	94.8361	20.7159	4.06337	3.2773	1.24562	0	6.8267	20.861	39.8597	52.6061	65.8121	81.3339	79.7678	76.7142	79.1631	78.2017	79.4715	78.6613	77.6212	81.3097	80.9409
							17.41			93.7479	97.7707	97.2679	100	98.3574	58.23	10.6604	5.79953	6.21857	1.43312	0	10.1911	29.7184	50.3771	66.9628	77.6064	83.4395	85.5347	86.4063	94.4687	93.2618	94.6027	92.2896	93.8066	89.7167	92.3315
							14.38			86.2197	96.8851	91.2646	99.5091	100	85.4579	10.8854	3.19959	1.67598	0.31319	0	3.24192	19.0452	36.6006	55.2311	63.831	67.7501	72.9558	77.0526	84.3829	79.1011	86.4314	84.3829	82.2583	83.8412	85.7542
							14.41			88.9836	95.0184	87.1448	98.5122	100	84.6874	13.6075	4.31294	1.13674	2.08124	0	7.87362	22.2835	40.9646	55.4998	69.4249	73.6125	78.5105	81.6366	82.3387	80.2909	83.6259	84.4283	83.4336	84.8211	78.4938
							17			83.9483	86.0959	95.5338	100	97.4436	20.4845	9.27061	3.16947	0.93264	0	0.23037	12.5516	32.958	51.3098	65.8492	74.6294	86.1145	90.3244	90.4433	94.4488	99.5801	97.5142	98.8779	97.6257	97.3619	97.425
							17.02			87.3129	92.9207	94.2018	100	99.2533	37.0548	11.4682	6.02145	4.60119	1.07251	0	10.198	29.646	50.1775	65.1305	75.6873	83.4511	88.9527	87.0713	92.4155	94.4398	93.6821	97.661	99.2093	96.3395	96.281
							15.78			94.8013	94.319	100	98.974	98.3845	34.8136	8.94265	5.43603	3.16974	0	1.14846	8.68617	27.697	47.6839	60.5696	67.9504	76.5638	77.2873	83.1598	83.156	83.7876	86.9612	86.4482	84.4346	83.2287	81.0275
							15.27			91.5414	94.3297	100	98.7816	94.8764	23.2085	7.1582	4.56516	2.88593	0	4.2215	16.7571	34.9006	50.5721	63.6545	71.6328	77.5686	80.974	83.485	83.8716	88.3665	86.4646	88.2181	87.3472	86.7575	83.5162
							15.66			86.4972	95.7196	97.0428	100	95.4007	24.451	8.0228	2.73803	1.72572	0	1.06413	11.7054	32.4021	49.7828	60.3045	73.5523	74.2059	76.8483	81.9577	84.8551	88.9044	87.1388	85.9352	85.3493	83.7631	80.7461
								p=0.4204
							29°C control
							7.851			89.4018	93.1079	90.8973	99.5449	100	92.4577	26.1378	3.70611	3.77114	6.33941	4.12874	0	8.19246	18.5631	34.1027	43.8557	54.2913	62.2562	70.9363	77.0481	77.1782	76.658	78.251	80.6892	86.9961	81.632
							9.67			79.5578	81.6085	97.629	89.4905	100	57.834	15.604	12.528	6.05575	0	0.76898	5.35085	15.2515	30.6632	36.4627	50.3364	51.7462	59.404	66.0686	71.8039	72.3806	80.1346	73.6623	70.1378	82.7619	81.7687
							10.69			97.4674	97.9888	94.041	98.8082	100	79.8883	16.797	4.95344	0.63314	0	0.52141	4.2458	7.82123	28.7896	41.676	52.4022	59.1061	61.6015	67.0019	77.3184	80.8938	86.9274	85.2142	92.2533	99.5158	99.9255
							18.2			67.9466	81.7669	85.0851	90.8321	98.5119	100	26.9306	6.59369	3.08732	3.44651	0	8.19294	29.3338	50.8338	69.6656	79.9966	83.1096	92.2518	89.5322	96.1515	101.368	104.917	101.334	98.033	98.7942	100.975
							14.74			82.4522	87.8246	90.2354	100	99.3919	89.7704	20.9171	7.52557	3.2978	2.93297	0	3.22627	18.4419	39.1838	55.7443	66.7609	73.5425	79.0543	83.9974	85.8359	88.5256	89.1373	88.844	91.5087	87.3882	87.8103
							12.73			85.5817	92.093	94.827	96.194	100	95.7623	22.8937	6.61199	3.30959	2.7448	0	3.03619	13.2384	33.3945	48.4603	59.4755	68.2315	75.0773	76.5235	78.3582	80.0525	81.6893	79.7396	84.2579	81.6102	81.4087
							12.43			84.0721	89.4705	94.6551	100	97.2817	91.8604	15.0231	6.66209	4.68446	2.68774	0	2.00435	15.1338	33.4135	46.4666	60.184	66.6819	75.3369	79.7465	79.7923	82.2777	82.8962	85.5687	86.9087	85.3854	83.0871
							14.99			91.773	99.5938	87.118	89.4907	100	21.0961	8.82012	3.77176	2.12766	0	2.96583	15.9736	34.4165	49.7099	61.0348	70.1966	74.9001	76.8827	77.9142	82.666	84.2553	86.9246	85.6125	86.9213	87.0309	88.4558
							15.28			89.5133	98.8973	82.0456	90.2053	96.616	23.0114	8.44106	4.63878	3.84791	0	0.74905	15.8023	33.8251	49.6464	60.2053	66.8289	76.8517	74.3536	80.6806	82.5247	83.2471	83.2738	83.6426	86.9848	84.1749	88.346
							14.52			97.1747	98.6774	90.2946	92.6915	100	22.711	5.62265	3.20718	1.98392	0	2.16399	17.0542	34.4283	47.0117	59.8001	63.4233	72.2438	73.9265	76.2644	77.6491	82.5111	82.8309	83.1941	85.3954	84.2249	85.799
							14.56			81.5602	88.1779	92.9888	97.5059	100	91.326	21.4355	8.96494	4.6917	4.05432	0	8.16406	25.8972	43.2895	55.2418	65.6866	75.2556	81.5907	80.3187	84.7388	85.512	84.4839	84.6917	87.0472	85.6589	86.5263
							14.65			82.1936	91.3525	90.4872	100	97.5052	91.3412	19.2898	8.11935	4.26476	2.98927	0	5.65826	25.4341	41.8273	55.1497	65.0475	69.9303	77.2377	80.2804	82.2835	81.1991	83.8203	81.3367	84.4159	81.3115	80.2045
							16.52			90.9125	91.1368	96.6181	100	94.4727	33.1608	9.86685	6.84151	5.88675	0	3.66951	21.4333	42.7516	58.9883	67.4776	71.544	78.5322	81.8911	85.2385	83.4901	84.6864	85.6987	85.0545	88.7671	88.6061	87.5766
							16.1			81.2448	92.661	97.5177	98.477	100	93.2486	17.8918	6.10985	4.56889	2.29344	0	8.13947	31.7454	47.1729	60.9665	65.9162	70.9138	73.8638	77.8661	77.4913	79.5029	76.9337	76.8857	78.1269	78.9963	76.2651
							16.67			86.7631	92.6324	99.8827	96.4563	100	95.8309	26.2393	6.21458	2.12364	0.78171	0	5.5599	28.2262	48.6809	61.7875	70.0052	76.0146	79.5192	83.3952	85.1736	84.1574	87.2744	86.8412	89.4958	85.9423	88.6392
							16.44			83.8947	93.1755	93.2578	98.5186	100	92.7513	23.8858	10.509	3.67182	3.07673	0	8.24576	27.374	47.9837	62.3417	69.736	75.2532	77.5006	77.1746	80.0329	76.7536	77.757	78.1464	77.9533	77.6811	77.6209
							14.98			89.7544	95.4735	96.2436	100	98.6665	62.6802	7.00099	2.89712	3.00981	0	2.87364	15.5656	34.0283	51.2467	59.938	66.4131	72.3858	80.0911	80.3024	76.1985	76.8465	77.3161	75.7243	77.0625	75.4426	75.9356
							16.89			86.9875	89.0741	98.0392	100	98.9829	75.7995	9.51033	3.26098	1.98176	0	1.11146	15.5814	33.737	54.0946	66.2839	71.7312	78.5257	84.5863	84.6912	86.5524	87.4227	87.5275	87.9469	86.846	89.6089	89.9602
							16.41			87.9596	91.084	95.4729	100	98.5016	60.5101	8.24655	5.7492	4.18704	0	3.49628	19.899	38.7407	55.6217	67.6674	72.3539	76.6578	81.7216	81.9501	79.9362	82.1413	81.2593	80.9936	83.475	86.424	85.4835
							15.82			87.4567	94.4637	93.75	99.3512	99.3728	100	30.3849	9.99135	3.20069	2.48702	0.37846	0	18.9338	41.6739	58.6505	70.5666	69.2258	77.5627	78.2007	83.7911	86.17	85.0022	83.8127	86.8404	85.1427	86.2349
							14.65			84.4547	85.7156	94.7116	100	95.0315	91.1922	16.8909	6.20119	4.05571	0	0.90336	5.10022	22.7628	40.7265	56.347	65.8135	75.0541	79.0063	82.8644	77.1243	88.8868	83.5231	86.9013	86.7601	85.9979	88.5386
								p=0.0728
							29°C defective
							9.216			91.3609	100	96.6656	89.5043	89.8769	15.952	7.10452	4.11115	3.42911	0	1.03568	3.45122	6.18882	28.5349	34.5722	36.0688	34.8279	32.7755	29.5011	26.2457	20.6315	23.5838	16.4256	11.2346	10.6883	8.62962
							15.52			88.7926	96.732	98.5175	99.3082	100	72.5119	11.9354	6.1242	4.45067	1.50222	0	3.10987	25.4587	47.241	55.5197	58.59	59.1863	56.1094	50.5254	46.7864	34.5808	40.593	35.4802	39.9835	38.8602	39.1204
							12.17			85.0618	93.8686	94.0815	100	99.0227	83.8115	11.9434	6.28702	2.86915	1.93279	0	7.47181	18.1704	33.2533	47.973	52.3928	52.0597	52.4719	42.7589	37.5529	36.3299	6.24335	12.5686	8.67025	10.8405	10.1308
							11.14			89.9345	93.3889	91.6974	98.9041	100	56.9863	15.0983	9.18404	5.88445	0	1.22692	3.36808	9.83621	31.3788	42.9333	46.6855	47.6415	43.8207	35.1965	27.841	23.8624	22.6683	10.5003	13.383	12.8618	9.48779
							13.14			96.2627	94.7678	100	99.782	91.0149	24.2496	10.1413	5.61763	5.50084	1.09783	0	4.17332	16.3546	41.2738	47.1484	46.1323	39.4558	34.4415	27.6054	9.94667	15.5915	14.2368	-7.3967	7.80551	3.03266	-1.4287
							11.95			84.6457	87.2289	93.0377	100	90.7377	30.5981	10.8579	6.08509	5.6016	0	1.16038	3.91974	18.4176	37.6468	44.0703	46.1286	45.9732	37.892	21.2253	17.9859	18.3658	20.0304	17.6475	11.5209	12.2634	13.3513
							12.75			88.5034	95.234	100	92.2042	96.2992	55.0652	11.3133	7.06603	4.34061	0	2.00602	10.2203	17.2414	38.1801	51.7726	48.6598	46.3771	38.9168	27.2403	13.4057	14.1839	14.6405	5.88663	13.4611	9.58047	8.51174
							9.643			81.9275	95.1915	92.4205	100	94.3562	84.1483	32.9666	12.0416	5.9291	7.51834	0.79462	0	16.1471	27.5876	35.218	29.3806	31.6626	25.9372	18.9079	15.8415	9.61695	2.9238	1.33456	5.13447	6.02078	3.83048
							13.8			89.6731	94.1298	100	99.5877	98.8613	84.9416	16.4229	7.74517	5.68371	0.85403	0	9.75753	24.3938	40.002	53.8726	57.9268	57.9857	54.5303	47.0109	40.1787	36.9491	32.5611	28.5266	14.9013	7.90223	13.262
							13.75			90.456	95.6433	97.9878	100	97.5263	20.3618	5.57504	3.34133	2.14141	0	3.71977	20.7772	37.9361	50.6738	57.5134	59.0733	51.5691	48.8831	34.8255	26.2876	14.8975	2.52907	7.19033	2.69522	5.62119	5.36275
							NLS-GFP
							Fig. 8K		Fig. 8H																					(time points used to calculate the rate of nuclear import)
									time (min)	-10	-9.5	-9	-8.5	-8	-7.5	-7	-6.5	-6	-5.5	-5	-4.5	-4	-3.5	-3	-2.5	-2	-1.5	-1	-0.5	0	0.5	1	1.5	2	2.5	3	3.5	4	4.5	5	5.5	6	6.5	7	7.5	8	8.5	9	9.5
							25°C control
							7.18			80.2764	82.7055	88.8345	85.8037	97.972	85.6254	100	97.9495	90.8179	63.5168	30.9783	11.3663	6.37428	2.87531	3.43231	0	3.78891	5.77232	1.49328	0.04477	2.78596	2.96426	5.78356	8.78096	12.2356	16.002	16.7931	25.9863	32.0594	34.3327	39.5812	46.646	51.1033	56.7417	63.2829	63.673	65.2663	74.1922	75.1616	81.6249
							8.592			78.3814	87.4297	87.7748	88.2814	93.6225	100	95.5337	92.1034	93.5769	70.922	30.6552	17.3017	11.2469	7.54028	7.01052	3.39595	6.61931	5.7444	0.61024	0.6679	0	7.72427	11.9721	13.8599	19.2471	20.4445	27.6391	31.9327	36.8022	41.4989	44.7335	50.7079	62.0238	62.5765	65.0283	69.5638	82.9286	79.3484	83.0437	81.8467
							9.235			73.804	79.8318	84.0013	95.1525	90.9079	91.1089	100	97.2624	95.1525	86.9647	57.9556	27.6657	14.0778	9.1801	14.8313	5.0106	5.56319	4.30731	0	3.57891	4.58361	6.35428	7.63527	10.4358	18.9375	22.9814	33.6683	33.6808	37.1972	44.7069	47.5576	53.799	60.1786	64.6993	76.2529	82.5442	79.8569	84.7924	91.3978	95.8938
							11.12			79.7398	86.9482	86.2235	89.7204	97.1847	88.4415	100	91.5973	90.4029	54.0628	25.4853	18.5328	19.13	11.2814	2.75108	4.67019	7.48545	5.82151	3.73178	0	2.90019	2.77222	6.84562	13.4995	17.7008	24.1414	36.5111	40.2429	40.6909	54.6385	62.7638	57.6028	70.5908	72.7021	80.38	76.6475	80.5929	79.3986	84.3466	87.2257
							8.471			84.8842	78.058	81.7153	100	86.3068	85.2905	98.9435	92.0361	79.3987	56.8468	22.8363	13.4498	9.02082	3.08869	6.33885	7.43638	12.9621	7.92401	4.89645	0	1.95052	0.447	6.58302	13.0233	16.7614	22.6741	21.7596	32.3243	31.5727	41.162	50.0815	56.9691	55.7093	63.1252	68.2853	63.9174	69.5655	69.4234	62.0687	75.7619
							11.39			80.077	87.122	91.451	82.9754	87.3051	100	96.5509	90.7172	79.8205	52.5961	26.9861	16.6025	12.8969	15.2082	9.59457	8.9341	7.1365	3.02696	5.72368	2.4217	0	6.75107	11.9611	18.4186	24.5095	31.297	34.0122	39.0936	46.9091	48.5414	53.1094	54.2469	57.0173	69.2719	74.3533	71.8219	71.7115	81.3061	73.7296	83.7092
							10.32			84.8127	94.7873	92.1385	92.9275	96.5907	86.4186	99.9716	95.1533	99.2389	100	67.3426	26.9369	14.1729	17.1035	5.10002	5.69201	8.1712	6.50893	6.26954	7.87546	6.50893	0	4.60703	9.36891	18.2446	17.5825	26.43	37.236	42.9981	47.1964	52.8318	59.2562	67.9062	71.3297	81.2622	83.1641	93.5896	90.7014	99.1686	103.142
							6.513			75.6932	77.2091	79.1533	79.8968	95.1673	92.8795	90.6489	94.0806	100	90.6778	68.9159	33.9147	13.7543	15.0126	5.51879	2.54466	5.4044	7.0347	4.50371	6.13376	0	8.6931	6.63409	6.00495	6.89146	16.6282	20.3031	25.1928	26.9802	31.9987	35.8019	49.0562	54.0749	56.9058	58.693	59.4368	72.1477	80.04	77.4235	87.4032
							9.743			85.3326	83.2638	85.064	87.6963	95.9436	98.4689	100	95.2722	89.7918	79.0733	57.9584	26.716	25.1578	18.6032	11.8332	21.1014	17.1254	15.1379	10.6245	5.54751	4.98335	0	8.75753	15.3794	18.3346	24.164	26.0308	35.9973	40.2284	49.9259	52.1424	54.4794	69.4827	66.81	70.8662	75.5944	81.3162	89.8322	82.3102	93.3377
							7.462			81.2276	83.9418	92.9886	85.7513	95.8	88.0452	95.283	100	91.858	81.8739	56.8982	22.488	4.97547	6.59106	0	2.39051	2.9075	2.32589	1.61531	0.40376	2.06768	3.7153	2.84316	5.79928	10.1614	15.5249	25.8318	20.3228	31.6477	36.4619	48.3038	45.0242	54.0224	61.3732	67.0275	66.7367	74.1842	78.514	80.517	81.7772
							8.531			82.5808	79.5527	82.4421	85.0257	95.388	93.9433	95.9717	100	91.7212	85.8592	46.6036	24.4062	13.3771	14.5716	11.2101	9.12658	6.20912	4.48658	6.68168	1.6392	0	0.08335	2.08372	7.01483	15.9467	20.1832	20.2528	28.3096	30.4346	36.1855	43.2143	49.1041	54.7157	62.3558	65.0507	60.7584	72.5657	77.5108	73.3018	81.3446
							7.742			73.0334	78.6504	89.82	86.6602	100	97.9897	91.0644	92.0219	81.0754	79.448	46.2261	23.6316	12.558	8.66444	11.6328	6.87721	15.6219	6.78175	3.6863	2.37779	0	3.31914	6.51061	4.27658	13.4997	18.1587	24.7328	24.5574	29.5517	34.7377	36.3012	37.7854	57.045	55.1939	53.5824	62.6298	65.103	72.4112	77.2459	84.969
							7.561			86.5677	89.3452	98.1152	91.7063	95.8928	91.8454	100	94.008	85.8534	66.6468	32.4405	18.9882	6.94443	10.4167	7.24224	5.07961	7.55972	0	3.91876	2.3017	0.8037	0.88307	3.21444	8.50196	10.7838	12.7582	20.4863	21.6965	32.2024	42.5497	46.2897	48.9782	56.2898	63.1946	71.0516	70.7639	72.5596	78.363	84.653	84.4842
							9.929			94.4503	89.1782	97.5954	96.6933	91.7216	98.2196	88.2299	100	72.9217	35.8538	18.5802	8.05885	9.83929	6.32425	7.45759	3.22587	3.38754	7.9201	0.02292	3.37608	0	5.94278	6.90238	10.9145	18.1406	23.6328	28.431	33.761	39.6578	43.9358	52.908	61.1862	63.7993	66.4817	75.9395	82.2177	91.2707	90.3805	99.4683	96.647
							9.688			89.3271	94.3406	94.1177	97.0587	95.6775	97.3931	95.254	100	88.3467	69.6299	32.1302	18.8501	9.82612	8.71198	7.86523	9.00185	0.75761	3.14168	0	4.05507	1.67081	2.56232	8.19967	8.63409	18.6162	24.5878	26.7823	31.7624	39.1487	43.0369	53.7766	59.1466	57.3306	70.4434	73.0282	84.5143	82.832	87.8788	91.1987	101.838
							14.37			62.9398	65.6997	68.6849	75.3028	92.9878	70.8531	83.1878	100	96.3389	71.2474	33.9624	17.8261	15.6294	9.71578	11.4614	8.98356	9.03989	0	1.97137	1.32363	3.80168	7.12484	10.5604	19.6987	24.3453	32.864	38.7495	48.7751	62.9682	60.1801	73.8805	66.2066	76.0772	85.7503	83.6523	88.9045	85.694	95.7617	90.3547	94.0296
							12.18			48.8022	59.3058	65.94	65.2333	82.4017	81.3574	82.3098	87.8992	100	87.7459	54.3921	14.8341	12.4389	11.5789	6.11182	13.1451	2.27284	9.98179	6.61874	3.99255	0	7.72444	7.54016	11.8706	13.8515	28.4091	38.9897	40.1106	47.1746	55.3595	69.1647	67.1531	70.3164	76.8734	84.0755	87.1314	86.594	99.5086	99.8771	102.027
							11.31			58.7561	66.7456	68.3372	79.6877	80.7194	86.38	100	97.406	96.3447	93.3964	50.1179	24.7936	17.1286	14.0922	8.66738	10.4363	1.88689	0	3.6115	3.803	4.33369	7.31118	11.4239	19.0742	20.9317	25.6045	38.0454	39.6521	49.9559	56.7513	66.318	70.3715	78.9653	86.2324	83.0485	101.106	98.9832	96.0055	107.252	102.197
							8.518			62.7964	63.8317	67.1124	70.7253	77.0137	81.486	91.4851	87.1301	100	99.6288	94.9221	49.3993	22.8786	17.137	12.4501	7.31383	11.3758	8.05598	2.91001	1.41603	0	2.5194	5.59516	11.2491	17.3909	21.3067	25.9251	29.5576	30.9247	36.8032	42.7497	46.9779	54.2038	57.1527	65.6869	62.2497	68.5967	66.4582	80.0311	74.4947
							11.43			59.8641	66.0696	66.6785	74.6869	81.9228	85.5755	88.362	96.2067	97.073	100	96.3705	47.0321	23.2409	15.5835	9.49536	10.0806	7.99663	13.5696	5.18671	0.95992	0	0.52679	2.92701	13.2536	20.5129	26.7181	33.3684	37.1854	39.6675	51.165	58.5998	63.3416	63.6694	70.7295	79.2063	83.1519	86.3365	84.7209	91.2306	95.1882
							10.79			43.606	57.5001	59.6237	64.1814	67.0354	68.3848	78.9378	78.5619	81.5486	100	88.8494	61.5045	12.8538	4.82305	4.8673	2.9203	5.68573	3.1858	2.79852	2.25655	4.94464	0	4.55755	12.6106	15.8074	22.9313	30.1879	35.7743	43.6173	44.0375	56.9579	58.3739	65.3981	70.907	78.5507	78.8936	86.9578	88.2743	90.6967	96.1283
							11.44			66.9762	82.5202	80.3279	81.039	83.2708	89.6901	96.0499	98.8348	96.5635	100	82.3821	28.9353	15.8405	16.3936	18.7439	12.3641	11.258	10.2704	5.9648	0	1.985	1.985	10.7347	15.8503	19.5931	31.0783	35.5421	44.134	39.9369	46.8003	57.2683	62.1173	67.4105	71.1732	79.4193	81.3846	83.6066	84.9595	91.7639	91.823
							9.49			69.4098	76.8829	79.6	74.3983	85.5394	82.298	95.6523	100	97.2825	97.2048	72.4572	40.4117	29.1926	24.0296	25.8931	20.2059	14.6935	14.2277	11.8791	3.85297	0	2.10617	6.60932	11.9954	17.8669	22.1081	27.9018	30.7843	36.4907	43.6918	41.7995	55.4057	60.1514	61.1413	66.9352	70.3512	69.0122	70.9045	79.144	79.6098
							9.91			75.6748	77.8374	84.0481	91.6637	92.7172	85.9519	97.7635	100	93.3087	91.0165	68.743	30.4436	21.4975	22.9207	13.771	14.4178	16.4881	16.5251	6.33093	2.35678	0	2.95763	11.2385	13.5307	18.2347	23.7801	27.3476	35.5269	39.2792	44.4271	53.4844	55.7855	60.9982	66.5343	67.2552	75.4253	72.4494	76.1276	79.2329	83.0592
								p=0.0692
							29°C control
							10.79			83.9402	76.9357	88.7006	100	97.0179	93.6256	86.7582	93.4338	89.795	95.4038	63.2014	36.4707	30.5065	21.5868	13.9808	15.7596	21.6415	13.5159	11.6418	3.37898	0	5.92357	12.914	17.223	21.8332	28.6048	33.9264	37.8662	43.6391	49.33	55.8006	56.8674	60.0413	65.3218	69.4119	70.356	72.3667	80.1779	89.3708	89.4531
							8.348			79.867	83.7911	92.2725	88.1678	94.8989	96.8912	93.8122	96.6796	100	94.3855	84.3949	44.2496	30.999	17.2653	21.431	15.7262	18.7442	15.6957	5.87096	3.1994	0	2.49018	2.39989	6.55	11.8624	14.0053	25.9433	28.6899	29.3241	33.4894	39.315	37.3679	38.7113	47.2532	51.0414	49.1248	53.9542	56.6404	53.7578	57.2289
							10.19			54.6296	69.29	74.2902	84.7529	81.3582	86.5742	82.9015	100	87.9941	82.6234	72.4694	46.5739	13.9508	10.5555	3.64215	4.69159	2.56158	0	8.3952	10.0619	13.2564	8.14828	12.207	18.9199	26.0957	31.713	36.8056	46.6359	45.3087	51.3425	55.9412	55	66.9753	71.8518	72.9477	80.0774	76.5434	86.9599	85.5865	92.253
							8.654			96.1959	72.9566	92.7785	88.2018	96.7603	91.322	99.049	98.6329	100	78.0089	37.5335	17.8899	15.8095	9.53906	10.1334	0	4.39791	10.6684	3.43217	4.97757	2.82306	2.42172	8.88524	11.3222	17.4294	28.6921	28.2166	28.4844	34.1752	40.7429	43.1649	50.5349	55.4084	59.8068	70.386	73.566	76.0771	77.6817	82.1096	88.6328
							10.16			87.1715	85.1143	91.1429	92.2575	100	99.2571	97.9433	96.9146	90.3717	77.8289	40.0287	18.2854	20.9141	15.7998	9.45714	7.22845	2.02868	2.31441	3.98555	3.64292	0	4.45713	5.1712	14.9571	19.0286	26.1857	30.8714	30.5	40.9855	38.2713	39.1571	46.0712	47.0857	52.6286	69.7572	68.6284	72.1859	82.1288	78.5	81.7573
							10.98			85.2039	90.862	90.6758	96.759	100	99.4419	95.909	95.112	97.4497	94.6075	56.5943	32.9526	14.8093	15.8987	17.3332	7.74341	7.3715	7.02639	6.94669	0	4.09105	8.48724	11.3297	18.2628	28.9016	29.1541	35.8083	39.7265	48.0542	53.8054	46.5933	56.6874	60.0212	66.556	74.8705	78.6425	82.6404	86.2665	90.2379	88.604
							15.42			74.9957	84.1188	78.3073	79.3886	85.2342	91.0456	93.5462	100	99.3242	96.0467	98.0066	71.887	30.0218	20.0202	13.634	6.40328	11.7417	2.04451	5.54175	0	3.73377	6.20023	15.729	24.565	29.4139	37.3036	45.1767	56.192	64.0142	67.0046	73.6103	80.1317	83.3248	88.7652	95.2863	102.855	107.822	115.526	106.826	114.563
							13.01			65.7657	71.5615	71.982	79.4292	82.7024	82.4021	94.7145	100	98.4681	93.6333	88.4982	55.6156	25.6458	15.7057	6.66645	8.5284	4.44466	6.18595	4.17411	0	4.29423	3.97904	6.89182	15.7205	22.6876	29.2041	36.4263	44.88	53.018	57.7627	56.8618	66.306	68.0178	78.0478	86.3811	90.0899	98.1378	98.8886	101.561	99.8195
							10.98			67.8026	67.4782	70.99	73.1442	85.8343	97.4619	93.7432	100	90.7037	99.8229	90.6446	68.3338	26.5163	12.2915	7.86456	4.76596	6.06453	5.23817	2.12468	0	1.16589	1.51979	4.75133	8.51411	22.414	26.2504	23.6535	37.1551	42.9098	45.0199	49.3136	61.0739	55.0243	67.847	81.7025	83.9308	86.587	87.2509	87.5607	86.8819
							10.76			68.7776	74.518	73.3348	84.3779	84.86	88.234	91.214	96.078	100	89.0228	83.852	38.6503	18.7335	4.95205	5.28053	5.34646	0.52588	0	3.58247	2.68428	4.05367	4.34938	8.51241	11.9962	21.7465	23.1487	29.0755	37.8836	46.5273	50.1755	57.5811	60.0571	68.9529	74.2989	74.4963	81.9131	84.3013	93.4818	94.1502	93.931
							9.651			76.5534	77.199	91.5151	88.6232	94.4552	93.2838	100	94.6942	96.8691	98.6378	79.4216	42.9014	18.4513	8.72352	7.146	6.21404	11.3286	0	3.33419	7.79156	3.6208	7.89901	13.2407	12.5596	16.9931	24.3544	29.7681	37.9778	42.2323	51.8999	55.1983	64.1133	70.1841	75.753	79.0512	88.1094	87.4283	90.5831	91.1686	97.4664
							9.037			64.2466	77.3953	76.6967	78.6928	74.576	83.8575	94.7355	94.5359	95.2597	85.6289	100	58.0591	18.4632	6.66137	7.7844	6.06253	2.09548	3.31832	1.90845	2.56978	2.93168	0	2.84424	8.907	12.7992	20.2345	25.9729	28.3309	35.0673	34.007	43.5879	45.8583	57.0484	58.8573	68.2137	69.0371	71.4571	73.7151	78.1562	80.6388
							13.91			76.499	77.4774	85.0918	88.116	97.3848	94.752	100	99.004	95.179	78.0467	37.7158	22.078	17.7725	12.8624	13.8587	13.6275	11.3503	10.4251	6.11991	2.42828	0	3.31785	11.6527	19.009	18.6176	27.8421	45.4634	45.3656	53.6381	57.0806	63.7697	68.4043	68.7422	76.7747	80.6529	85.4209	89.9751	89.4681	93.1508	100.569
							10.31			68.5464	79.0426	81.0791	88.7031	88.8945	92.2191	97.6326	94.5689	100	86.3881	59.8782	28.303	15.6136	22.1584	13.8208	12.3413	13.4902	8.89465	8.55529	6.28372	0	0.20026	4.82166	7.55445	15.9443	20.8616	27.2846	33.3508	37.92	49.4517	50.8442	54.4385	59.5475	66.2924	61.3576	71.4967	78.9207	75.3698	82.4803	90.3655
							11.56			76.0374	75.3802	79.6242	84.9578	91.2863	100	93.8404	92.582	87.493	56.8074	26.7041	16.8074	14.7605	12.5633	14.6102	14.2346	17.0517	12.0751	4.60084	0	2.42249	1.84047	11.3521	19.6806	18.2534	27.6713	37.0985	40.9015	44.9484	53.5024	55.9248	55.3144	65.953	72.2816	70.8731	77.8966	80.7323	87.4553	95.3333	94.319
							14.37			85.5857	85.1007	97.9442	94.2022	99.0069	99.3765	94.6409	100	94.1789	77.6164	28.7596	10.9958	11.5502	8.61654	3.18797	0	8.87045	10.1408	11.8734	9.51729	7.63464	9.75975	15.0845	25.2484	26.7267	39.7782	49.0414	54.9204	60.9148	67.7755	85.2277	81.6587	99.3763	106.249	112.139	116.459	120.998	118.492	124.22	133.957
							14.32			78.6754	79.3353	94.5864	97.1611	100	98.7675	99.3838	95.7308	96.1928	88.1382	45.4446	18.5299	6.58006	7.46039	4.86342	3.56513	5.10532	2.46472	5.56768	0	3.33395	5.96383	8.96785	16.8793	22.9092	29.0271	44.6743	49.846	56.8992	59.0009	72.5242	76.9146	90.9772	92.7597	104.985	103.356	109.452	116.021	118.827	125.726
							14.17			80.964	83.3855	83.0301	82.6078	87.9167	85.3179	99.023	98.6452	100	76.8327	43.3363	18.725	10.4844	3.99843	1.82151	0	3.1319	5.46452	4.39827	4.13171	3.32082	5.69766	7.46334	15.3377	25.3112	33.1854	40.4378	45.1134	59.1073	69.7914	74.1005	84.8624	91.6817	98.7674	100.8	106.964	103.565	113.716	113.75	116.371
							12.98			71.176	76.9154	80.1038	85.2966	88.7402	93.623	99.0525	99.2347	100	94.607	85.3511	37.1595	12.3985	7.26059	7.07838	9.15555	2.41418	7.06032	0.31878	2.77859	0	4.05389	12.3439	17.1448	25.8813	29.2521	37.3599	46.971	49.5946	62.5488	64.9996	66.4935	76.7423	75.5124	83.9118	86.991	93.5502	90.8809	101.075	95.3356
							12.15			76.3845	75.8072	82.5184	87.0288	86.9567	87.7866	92.928	99.2965	100	84.8459	66.5884	25.5456	14.2161	11.3115	10.7885	10.8785	7.50487	5.75498	2.41743	0	1.86708	5.77302	14.5769	18.1038	22.1269	30.3086	37.2001	42.4138	51.1546	57.9831	62.1233	58.8581	70.1876	74.7429	77.2416	79.5418	82.5997	87.6962	89.3921	97.6367
							10.98			69.1707	88.0231	87.0065	87.6044	90.4541	88.2622	98.1464	99.3023	100	93.4036	82.5825	46.6122	16.9388	11.1995	7.61262	10.4422	8.66869	5.22111	5.77913	0	1.34514	0.2291	6.0084	14.8764	18.5033	24.0334	31.8951	37.2358	40.7234	50.7771	59.6551	61.6879	66.3212	73.6348	81.4766	90.4941	82.8217	92.0884	90.0856	92.4869
							11.78			71.7615	75.5412	81.8409	89.9046	88.3611	97.5745	100	96.5824	93.7474	95.6215	90.6133	63.824	19.6944	11.9459	5.61468	5.99268	3.12617	4.51217	1.90575	0	1.575	4.20512	8.23699	10.9772	17.7652	27.396	33.8531	39.9953	46.1611	53.957	61.4064	65.1862	70.3834	73.2972	77.5257	80.652	87.5502	86.2272	96.3146	97.669
							11.54			71.5439	73.9525	80.0231	82.3654	88.0401	91.4385	94.3087	100	92.3623	91.1085	78.5054	37.5288	11.8113	9.98026	11.3824	5.3281	5.11379	2.96917	3.48073	0.44527	0	1.74022	7.79448	9.15541	16.488	24.6699	31.5077	34.741	46.0739	50.8577	55.518	62.0917	67.5601	78.8435	79.8498	83.8831	93.8138	92.1477	93.2117	99.9009
							11.73			77.8288	76.7377	83.6355	88.5272	90.6212	92.2927	100	93.9821	97.8886	96.1816	91.5892	51.2056	17.526	13.778	9.34381	6.10592	4.43434	6.08848	9.30846	0.74796	0	2.33155	5.53425	13.5053	18.5906	23.4649	29.0253	40.0318	45.4865	52.5252	57.5401	64.3323	67.3326	68.881	75.3125	86.8381	84.5504	89.9085	92.1521	92.1432
							9.437			71.9713	85.132	84.2878	88.4893	95.0698	90.0241	91.559	91.5396	100	89.6978	47.8755	27.5204	19.0984	16.9689	18.2542	19.6739	15.9519	15.6643	8.46036	1.06472	0	4.64259	10.3214	12.2014	19.9329	25.1127	31.4341	32.7193	35.9328	43.9329	51.482	53.9665	54.1487	58.4748	63.4437	69.8897	78.3406	78.9449	84.6043	86.6955
							7.17			74.0806	75.8412	81.9053	85.5634	84.6441	86.6	94.0533	92.9969	100	80.5165	42.4297	24.6674	24.5698	21.6942	13.928	12.6369	10.7003	8.86141	7.6293	0	2.98323	3.70688	10.2505	13.8792	18.3881	19.6793	25.4598	29.1374	28.6286	34.5951	38.879	44.239	48.0732	50.1761	56.4751	58.1279	61.6295	61.7273	65.6298	64.9061
							9.968			85.0126	85.5127	85.6328	91.0156	100	99.1397	94.4571	98.7193	99.2197	95.9181	50.7152	28.9244	19.8798	14.7973	17.719	16.2381	14.5572	12.0759	9.16451	4.08207	0	5.19259	11.2356	13.8467	21.0305	28.7142	28.8644	32.7664	41.5508	46.6133	51.1255	60.1	64.3023	63.5718	68.0141	70.3552	75.2175	75.8079	82.0112	88.2142
							11.27			74.187	77.5844	73.4206	83.7374	85.0424	92.2933	90.0767	100	94.1374	89.248	76.756	34.5143	16.3457	9.48823	7.81027	6.75384	7.89314	2.0925	4.07079	1.31549	0	2.18564	8.96002	8.73212	21.6802	23.6171	35.6743	34.6386	43.1324	55.1275	57.9242	61.7466	62.4198	67.2364	76.5384	78.0611	81.9663	85.3222	87.9222	91.7134
							10.6			68.8067	71.4285	79.0066	84.2703	87.9568	91.3771	96.6616	96.2519	100	96.4567	83.1436	55.3711	30.2815	15.3302	13.2004	9.04266	10.2303	2.61158	1.89452	0	0.49158	1.16749	3.71726	10.5377	18.4538	22.9083	31.9406	34.6544	37.6856	41.5258	48.4997	56.426	60.1946	64.2395	72.8109	71.7663	74.7876	73.8555	83.4101	84.1474
							10.52			64.3	70.0022	79.2204	86.5226	81.9474	83.1868	85.2604	100	99.5943	95.9207	80.0764	52.7158	24.0927	10.3447	5.9726	6.33322	4.37214	6.67111	1.16065	3.2454	1.87053	0	4.84566	13.4663	17.8612	24.6787	28.0031	32.4318	42.0779	44.4784	55.0146	56.5359	61.0097	64.2551	73.2815	80.516	81.3163	85.4969	88.8439	90.5229
								p=0.0724
							29°C defective
							12.02			72.4935	81.3597	85.8286	99.8088	95.0531	98.8287	92.3528	100	98.9007	94.384	78.4919	46.7081	36.4083	28.3546	23.2644	25.6779	26.6339	24.2444	14.5538	10.0967	1.25458	0	3.66858	11.4232	14.2549	21.006	28.1873	37.388	48.7035	54.0326	54.8094	43.936	44.7365	40.1124	33.5284	30.2665	29.0955	24.6029	24.3876	24.1008
							9.217			78.5162	81.9828	77.6857	79.8342	88.2815	90.8207	87.8909	87.1096	100	88.1838	37.9885	18.604	14.307	1.70951	6.44565	0	5.51743	3.56507	0.65943	7.51992	4.8096	10.0345	7.15348	12.9155	22.1683	27.8326	28.9065	39.7953	37.0123	28.0763	32.2027	21.8511	11.3525	10.5963	7.20231	7.47109	4.32173	3.27165	6.714	8.4477
							11.58			81.6257	78.787	83.0895	82.6416	91.4255	91.1563	94.9809	93.397	100	90.8576	76.8752	37.1679	20.7651	7.70878	8.51525	2.03177	1.76313	1.82288	1.44926	5.69182	0	6.18469	9.65065	14.894	24.0515	22.2739	32.8204	37.9593	49.5521	52.719	49.7462	61.9363	51.6283	48.4317	39.0799	40.7084	34.7776	33.6123	26.6658	23.6631
							12.4			75.5809	81.247	88.8835	89.0993	98.1213	100	94.796	97.5054	96.7358	89.7768	52.4251	18.3987	11.5629	11.7782	7.31326	2.81782	4.48017	5.61984	2.90993	0.29241	0	1.52446	3.31026	4.61889	13.8875	23.1563	31.4086	36.6282	47.9907	58.0755	53.5027	44.4189	41.709	31.5013	26.9285	25.2811	23.0639	23.5103	22.6483	20.4467
							11.74			79.0988	72.7638	84.7203	88.5122	87.5978	91.5681	94.4681	100	90.7651	96.1635	73.3884	40.1517	15.0124	8.94515	6.69228	5.95593	6.62516	9.50264	1.19355	3.07845	0	9.40235	8.88928	13.2057	15.9381	21.7935	33.1588	40.1854	50.6692	57.3503	55.8554	55.4095	49.5762	41.624	37.3188	31.1177	29.1213	31.1957	22.8197	21.1243
							12			78.603	81.547	86.7422	88.5126	98.4412	94.8814	95.959	100	95.7475	88.782	48.0084	19.5304	12.6997	11.0064	7.83147	7.71602	9.5824	10.4485	8.24511	4.27173	0	6.50389	10.8621	14.7105	17.8277	26.6501	35.7034	40.9468	48.7878	66.6538	78.0065	78.7473	79.95	70.0019	66.6635	58.2837	52.8094	52.665	45.9112	39.773
							11.36			73.826	75.8252	81.7131	85.0511	91.636	94.0206	100	98.129	92.3697	83.0704	56.9149	27.5129	16.1225	10.2346	4.38376	0	0.88045	0.56846	5.41096	0.74296	4.63131	5.91531	9.85868	14.059	19.4882	29.1636	29.6955	38.0412	52.0633	51.7057	55.3191	58.7674	56.6489	56.2453	45.8273	46.3681	48.4959	43.4244	39.2242	31.5481
							10.42			76.5737	84.235	85.1947	81.7056	86.321	100	85.0287	86.1177	90.77	73.5833	35.8869	12.1655	8.19651	1.91998	8.41804	1.31059	0	0.95999	2.7875	1.04298	3.66433	1.77213	8.87026	9.67309	17.5375	19.1527	24.9215	39.1454	43.4005	45.6248	45.1357	35.3517	38.4623	29.3612	29.4813	28.5674	24.4784	22.8355	16.5683	19.3465
							5.35			77.2042	75.345	78.7627	83.1379	82.199	82.1239	96.3759	100	88.9589	81.3913	48.1551	27.8002	24.0637	20.4207	18.1862	13.229	15.4821	11.2571	6.79765	5.32362	0	5.92437	10.2059	11.4919	11.5297	16.0832	19.0406	21.247	23.0685	34.0532	35.3209	39.9118	37.1234	38.0059	32.0064	34.4476	32.0629	28.5232	29.6968	27.5467
							4.811			76.8648	75.7702	75.5208	76.4808	86.7909	87.4053	91.053	100	99.8464	62.9067	41.7683	24.3351	17.3275	13.7563	9.45573	12.0476	13.9292	7.28626	7.59347	0	1.25754	7.28626	5.79833	6.49905	8.49571	12.1149	14.2268	18.4411	23.3561	25.5449	32.0438	32.4278	29.0871	29.9126	24.2969	23.4521	20.668	17.7978	17.3756	16.9243
							5.083			70.5036	78.6917	85.7127	83.7177	81.1952	86.0706	99.247	100	90.0987	63.5199	32.8377	20.2446	17.6095	15.6328	11.8682	5.48691	3.56715	2.98343	2.96477	2.13649	0	4.40476	4.19752	5.96702	5.90105	6.36233	10.927	21.28	22.0046	29.4211	37.8258	33.5245	32.8845	29.5624	27.2283	28.7151	22.5599	22.6353	19.4916	16.0753
							3.828			72.2065	75.5158	79.1223	75.8877	89.2731	89.9795	99.4794	100	96.8953	55.2703	34.5416	21.6024	15.7465	12.1397	8.88636	7.19467	11.4148	5.67015	3.07669	0	1.26424	4.35951	4.33154	5.56798	6.33007	5.51204	11.5262	17.9492	16.2018	26.5571	30.7863	32.0227	29.1132	26.1943	26.7614	22.2532	19.6597	18.4048	17.2429	13.9058
							2.971			79.3172	78.3289	70.6824	76.6876	78.0117	88.2692	97.8365	100	77.8813	46.6244	27.2287	19.8245	19.6568	10.4252	12.5326	11.2086	10.8356	7.16153	6.70451	0	7.22673	8.73743	11.8985	10.4531	6.77911	10.6489	11.6187	16.8406	23.5264	30.1192	38.26	35.6116	37.3367	33.5602	28.9444	34.8656	27.9934	23.4241	19.321	19.8993
							8.191			71.985	83.0647	77.567	87.6564	86.0347	85.6342	97.6408	96.419	95.9556	100	53.5543	30.3421	19.8527	19.4101	19.4522	14.7129	10.2896	16.1453	8.02529	1.22175	0	0.75833	5.58196	11.6693	15.2186	13.07	20.4002	30.6581	31.2481	37.6303	47.804	47.6251	45.192	36.2507	37.2618	28.1937	30.4581	31.6482	25.6872	24.5497
							8.26			79.4538	79.6168	78.19	86.751	83.1024	93.5387	99.3885	100	97.2483	91.6226	80.3914	44.6187	23.7056	16.0621	11.0887	11.7406	9.60043	12.026	2.609	0.82565	0	0.68278	5.65635	8.95842	11.5674	16.5206	20.1284	23.9197	35.3955	44.894	54.2805	51.8651	49.1033	42.3258	44.8839	37.2301	36.863	27.976	27.9352	29.8411
[truncated: 11 more columns]

## Sheet: Figure 9
	Fig. 9F	F-actin cap size at metaphase (µm2)						Fig. 9G	F-actin cap aspect ratio						Fig. 9G	Spindle length at metaphase (µm)						Fig. 9H	Spindle extension rate during mitosis (µm/min)						Fig. 9I	Spindle rotation during mitosis (degrees)						Fig. 9J	Spindle-Cap angle mismatch at metaphase (degrees)
		control divisions		mitotic failures					control divisions		mitotic failures					control divisions		mitotic failures					control divisions		mitotic failures					control divisions		mitotic failures					control divisions		mitotic failures
		25°C	29°C	25°C	29°C				25°C	29°C	25°C	29°C				25°C	29°C	25°C	29°C				25°C	29°C	25°C	29°C				25°C	29°C	25°C	29°C				25°C	29°C	25°C	29°C
		77.0055	84.6469	64.9918	93.4307				2.0531	1.2025	1.3742	1.3704				8.4202	7.9387	7.6352	9.6005				0.09937	0.08032	0.3677	-0.02538				22.3801	46.6421	40.7059	33.5861				7.8454	9.8856	4.0909	16.0674
		81.1019	69.0883	83.6622	84.4106				1.7705	1.5432	1.5394	1.2791				9.0384	9.1489	9.9094	8.0004				0.371	0.6848	0.3001	-0.3997				12.202	23.6066	14.3329	33.6901				9.3681	1.3368	5.2745	24.9066
		84.2924	56.1687	70.5851	101.19				1.9695	1.5377	1.6981	1.469				9.7653	8.1396	8.3474	7.6661				0.1912	0.4164	0.1604	-0.7657				32.7543	18.6666	35.6248	28.1487				8.13	3.8382	2.0362	5.9658
		101.939	94.4154	52.0722	106.39				1.6996	1.714	2.0844	1.402				10.7831	10.2916	9.0054	9.9728				0.5669	0.5291	0.8251	0.2948				20.6978	37.6092	29.623	40.6476				3.5037	10.9022	8.5454	18.1807
		71.3335	98.9452	61.1317	99.339				1.6023	1.6068	2.0212	1.4213				9.0013	8.5686	7.9486	8.6359				0.3164	0.07429	0.6806	0.251				13.4461	48.5811	14.8078	31.7947				0.9912	30.6683	3.5161	11.0216
		65.7402	87.5223	53.1751	92.2096				1.4612	1.2926	1.4868	1.384				8.5225	9.1489	7.7833	7.2545				0.5797	0.2339	0.932	-0.1181				21.4361	33.1229	31.6812	26.9801				5.3256	15.3966	1.536	5.9215
		92.5641	82.1654	73.3029	59.3986				1.7855	1.7345	1.7113	1.9596				9.33	9.58	8.0275	6.6568				0.2218	0.6789	0.394	0.45				6.9026	42.5477	12.4286	33.7232				2.2518	7.5069	4.4503	6.0447
		94.8487	65.6615	65.0312	84.7651				2.0716	1.5809	1.9491	1.7476				9.955	7.9783	7.5522	9.2516				0.245	0.5134	0.4687	0.04828				16.5088	36.6994	22.3165	41.679				2.3541	4.8784	3.0218	13.1311
		75.5481	73.4999	70.0336	105.996				2.1469	2.126	1.7711	1.7365				10.2456	9.8536	9.2073	7.5691				0.6113	0.4911	0.6656	-0.1923				28.6661	20.7429	34.5078	30.1699				4.6234	1.9682	6.5601	6.5005
		76.2177	78.2659	61.6044	91.8157				1.5605	1.5334	1.3851	1.3414				8.931	8.8089	7.2026	8.0275				0.448	0.7697	0.05921	0.3117				16.6199	16.4721	32.9463	30.6884				2.6524	0.2972	3.0432	17.884
		76.1389	82.6775		100.206				1.3041	1.5271		2.921				8.8089	9.1747		8.4785				0.4615	0.615		0.03529				28.6058	18.7664		52.9729				6.2376	3.6653		29.8296
		77.4388	69.6004		108.556				1.5288	1.4825		1.8424				9.1295	9.2792		8.4494				0.9292	0.7041		0.5236				23.9705	42.3136		28.5513				0.4681	14.1219		6.9345
		90.319	87.9556		84.0955				1.5987	1.4426		1.5898				9.194	8.8757		8.8156				0.3583	0.3664		0.9005				29.001	47.8984		41.6479				6.2911	24.0314		10.4691
		78.4235	87.286		66.2523				1.2872	1.4324		1.7145				8.3568	8.2882		8.1589				0.7532	0.1945		0.06345				38.8472	33.1448		40.9314				7.3888	17.2094		8.1129
		71.8849	79.0931		66.6462				1.5573	2.0853		1.266				8.6532	9.6272		7.41				0.4915	0.7374		0.8184				21.7142	35.4972		35.6907				6.2649	14.1708		6.6752
		88.5465	104.341						1.5134	1.6067						8.7054	9.9233						0.4363	0.5674						24.4629	26.6289						10.1749	3.4071
		83.3865	96.2273						1.363	1.8349						8.262	9.412						0.29	-0.04066						17.1932	24.7358						4.2432	24.956
		73.4999	87.286						1.9463	1.5659						8.0593	8.92						0.1343	0.4256						23.6309	29.3098						8.1184	10.1695
		70.5851	112.692						1.517	1.3989						9.2384	8.7528						0.5022	0.5862						36.9597	47.0947						7.3361	18.4394
		59.2017	102.451						1.9069	1.4597						8.2782	8.0004						0.5376	-0.2492						24.1143	58.9452						3.8677	21.3328
		84.0561	89.4524						1.9014	1.9878						10.6066	9.0602						0.7281	0.4661						18.3904	35.7861						2.8751	10.4223
		56.6808	75.4299						1.8487	1.9394						8.4682	8.5364						0.6605	0.581						27.9509	27.0205						0.7149	1.3977
		50.2604	75.4693						1.555	1.8299						7.7704	9.1639						0.3636	0.476						12.273	24.8362						2.0852	10.7082
		54.3568	85.3166						1.5043	1.8597						7.9969	9.3532						0.2651	0.2879						26.5198	20.5067						5.6571	5.622
		81.6534	89.2555						1.8601	1.7159						8.8089	9.0536						0.164	0.1675						37.2557	15.8508						1.3692	3.6003
		68.655	84.45						2.1912	2.2698						9.7544	9.8536						0.4919	0.6907						21.8529	26.0528						1.8553	8.9313
		72.6333	81.6928						1.4201	1.4762						8.1571	8.183						0.3372	0.2721						43.1695	30.3296						1.1115	19.1529
p-values		control divisions		mitotic failures			p-values		control divisions		mitotic failures			p-values		control divisions		mitotic failures			p-values		control divisions		mitotic failures			p-values		control divisions		mitotic failures			p-values		control divisions		mitotic failures
		25°C	29°C	25°C	29°C				25°C	29°C	25°C	29°C				25°C	29°C	25°C	29°C				25°C	29°C	25°C	29°C				25°C	29°C	25°C	29°C				25°C	29°C	25°C	29°C
control divisions	25°C		0.035	0.0359			control divisions	25°C		0.5773	0.9677			control divisions	25°C		0.6759	0.0268			control divisions	25°C		0.8171	0.5972			control divisions	25°C		0.007	0.3622			control divisions	25°C		0.0014	0.8472
	29°C	0.035			0.2919			29°C	0.5773			0.2694			29°C	0.6759			0.0089			29°C	0.8171			0.014			29°C	0.007			0.1992			29°C	0.0014			0.2733
mitotic failures	25°C	0.0359			<0.0001		mitotic failures	25°C	0.9677			0.2278		mitotic failures	25°C	0.0268			0.824		mitotic failures	25°C	0.5972			0.0236		mitotic failures	25°C	0.3622			0.0471		mitotic failures	25°C	0.8472			0.0015
	29°C		0.2919	<0.0001				29°C		0.2694	0.2278				29°C		0.0089	0.824				29°C		0.014	0.0236				29°C		0.1992	0.0471				29°C		0.2733	0.0015

## Sheet: Figure 10
	Fig. 10A	Percentage lethality							Fig. 10B		fraction of mitotic failures in crowded regions							Fig. 10C		fraction of mitotic failures in combined regions
		control		αCat-OE		sgg-OE					control		αCat-OE		sgg-OE					control		αCat-OE		sgg-OE
		25°C	29°C	25°C	29°C	25°C	29°C				22°C	29°C	22°C	29°C	22°C	29°C				22°C	29°C	22°C	29°C	22°C	29°C
										embryos									embryos
		13.3333	11.1111	3.44828	9.09091	5.88235	5.71429			e1	0	0.9464	0.25	0	0.25	0			e1	0.5	0.9643	0.25	0	0.25	0
		9.67742	14.6341	3.7037	11.1111	5.71429	4.16667			e2	0	0.8317	0.2	0.6667	0	0			e2	0.3333	0.9604	0.2	0.6667	0.25	0.25
		2.94118	22.5806	3.22581	6.25	7.89474	3.22581			e3	0.5	0.8417	0	0.5	0.4	0.2222			e3	0.5	0.9583	0.3333	0.5	0.4	0.3333
		10.3448	18.1818	5.55556	4.54545	6.97674	2.17391			e4	0.25	0.75	0	0	0.2	0.58			e4	0.25	0.75	0	0	0.4	0.68
		6.25	6.06061	5.88235	6.52174	8.10811	5.40541			e5	0	0.25	0.4286	0.2857	0.5	0.4286			e5	0	0.75	0.4286	0.4286	0.5714	0.8571
		12.1212	17.0732	5.26316	5.26316	2.32558	4.08163			e6	0.6667	0.5	0	0.3077	0.3333	0.4			e6	0.6667	0.75	0.25	0.3846	0.3333	0.4
		3.84615	15.625	6.97674	10	4.7619	6.45161			e7	0	0.4	0.3333	0.25	0.6	0			e7	0	0.4	0.3333	0.25	0.8	0
		2.17391	11.1111	5.66038	5.55556	6.52174				e8	0.3333	0.4	0.4286	0.2					e8	0.3333	0.4	0.4286	0.5
		5.71429	12.1951	3.92157	4.54545					e9		0.3							e9		0.45
		4.44444	14.2857	7.14286	6.06061
			10		5.71429
					8.82353
p-values		control		αCat-OE		sgg-OE			p-values		control		αCat-OE		sgg-OE			p-values		control		αCat-OE		sgg-OE
		25°C	29°C	25°C	29°C	25°C	29°C				22°C	29°C	22°C	29°C	22°C	29°C				22°C	29°C	22°C	29°C	22°C	29°C
control	25°C		0.0018	0.2919		0.7995			control	22°C		0.0113	0.9411		0.3878			control	22°C		0.0072	0.5761		0.5412
	29°C	0.0018			0.0013		<0.0001			29°C	0.0113			0.0343		0.0215			29°C	0.0072			0.0154		0.013
αCat-OE	25°C	0.2919							αCat-OE	22°C	0.9411							αCat-OE	22°C	0.5761
	29°C		0.0013							29°C		0.0343							29°C		0.0154
sgg-OE	25°C	0.7995							sgg-OE	22°C	0.3878							sgg-OE	22°C	0.5412
	29°C		<0.0001							29°C		0.0215							29°C		0.013

## Sheet: Figure S5
	Fig. S5A	Percentage lethality							Fig. S5B		fraction of mitotic failures in crowded regions							Fig. S5C		fraction of mitotic failures in combined regions
		control		baz-OE		dlg-OE					control		baz-OE		dlg-OE					control		baz-OE		dlg-OE
		25°C	29°C	25°C	29°C	25°C	29°C				22°C	29°C	22°C	29°C	22°C	29°C				22°C	29°C	22°C	29°C	22°C	29°C
										embryos									embryos
		6.66667	21.4286	9.09091	12.9032	6.25	7.40741			e1	0	0.5	0.8889	0.2	0.9231	0.4615			e1	0	0.5	0.8889	0.4	0.9744	0.4615
		7.89474	23.0769	7.69231	25	9.09091	16			e2	0.25	0.8235	0.3333	0.5714	0.8824	0.3333			e2	0.25	0.9118	0.3333	0.5714	0.9412	0.6667
		9.375	12.5	10	17.2414	10	2.77778			e3	0	0.5275	0.4643	0.6471	0	0.7755			e3	0	0.7637	0.5357	0.6471	0	0.8776
		7.40741	23.0769	9.67742	14.2857	3.7037	8.82353			e4	0.2	0.3333	0.5	0.3333	0.4	0.3333			e4	0.4	0.3333	0.5	0.5278	0.4667	0.5333
		5.88235	19.2308	13.0435	20.6897	16.6667	10.3448			e5	0	0.6667	0.3	0.3636	0.4	0			e5	0	0.6667	0.5	0.6364	0.6	0
		10	12	11.1111	16.6667	7.40741	3.22581			e6	0	0.6207	0.3333	0.375	0.375	0			e6	0	0.6897	0.3333	0.375	0.5	0
		12	21.7391	10	7.14286	16.6667	7.69231			e7	0.8	0.3077	0.25	0.8333		0.3333			e7	0.8	0.5385	0.5	0.8333		0.5
		10	15.3846	8.69565	4	9.52381	10.7143			e8		0.6667							e8		0.6667
		7.69231	18.1818	14.2857	3.84615	6.06061	8.33333			e9		0.9							e9		0.9
				11.1111	3.44828	12.1951	9.67742
				8		15
						6.66667
p-values		control		baz-OE		dlg-OE			p-values		control		baz-OE		dlg-OE			p-values		control		baz-OE		dlg-OE
		25°C	29°C	25°C	29°C	25°C	29°C				22°C	29°C	22°C	29°C	22°C	29°C				22°C	29°C	22°C	29°C	22°C	29°C
control	25°C		0.0002	0.243		0.5287			control	22°C		0.0018	0.0833		0.0204			control	22°C		0.002	0.1404		0.0321
	29°C	0.0002			0.0195		0.0002			29°C	0.0018			0.3937		0.0445			29°C	0.002			0.3878		0.0976
baz-OE	25°C	0.243							baz-OE	22°C	0.0833							baz-OE	22°C	0.1404
	29°C		0.0195							29°C		0.3937							29°C		0.3878
dlg-OE	25°C	0.5287							dlg-OE	22°C	0.0204							dlg-OE	22°C	0.0321
	29°C		0.0002							29°C		0.0445							29°C		0.0976

## Sheet: Figure S7
		Percentage lethality
		control		mud-OE		insc-OE
		25°C	29°C	25°C	29°C	25°C	29°C
		13.3333	11.1111	25.641	9.52381	4.7619	6.81818
		9.67742	14.6341	23.5294	12.9032	7.40741	20
		2.94118	22.5806	27.2727	14.8936	4	8.10811
		10.3448	18.1818	20.5128	12.5	10.2041	15.1515
		6.25	6.06061	20	12.1212	4.16667	13.1579
		12.1212	17.0732	29.6296	13.1579	6.45161	13.7931
		3.84615	15.625	12.5	10.2564	12.9032	11.4286
		2.17391	11.1111	10.8696	16.129		12.9032
		5.71429	12.1951	13.0435	11.1111		11.1111
		4.44444	14.2857	13.9535	9.30233		14.2857
			10	8.69565	12.9032
					12.9032
p-values		control		mud-OE		insc-OE
		25°C	29°C	25°C	29°C	25°C	29°C
control	25°C		0.0018	0.0001		0.9156
	29°C	0.0018			0.6885		0.7849
mud-OE	25°C	0.0001
	29°C		0.6885
insc-OE	25°C	0.9156
	29°C		0.7849
